# Supplementary material for: Genetically predicted immune cells and metabolites mediate the causal relationship between inflammatory factors and rheumatoid arthritis
Source: Medicine (Baltimore). 2025 Sep 12;104(37):e44574. doi: 10.1097/MD.0000000000044574 (PMC12440540; doi:10.1097/MD.0000000000044574)
Supplement: Supplementary file 1 [file medi-104-e44574-s001.xlsx]

## Sheet: Sheet1
Supplementary Table 1：IVs of inflammatory factors after removal of linkage disequilibrium and weak instrumental variables
id.exposure	exposure	SNP	chr.exposure	pos.exposure	samplesize.exposure	beta.exposure	se.exposure	pval.exposure	effect_allele.exposure	other_allele.exposure	eaf.exposure	mr_keep.exposure	R2	F
GCST90274758	level of eukaryotic translation initiation factor 4E-binding protein 1 in blood plasma	rs356283	1	80975190	14730	0.0588	0.0123	1.75e-06	T	G	0.6475	TRUE	0.00154906	22.85
GCST90274758	level of eukaryotic translation initiation factor 4E-binding protein 1 in blood plasma	rs115454951	1	108736338	11982	-0.1537	0.0344	7.89e-06	A	C	0.0384	TRUE	0.00166333	19.9599
GCST90274758	level of eukaryotic translation initiation factor 4E-binding protein 1 in blood plasma	rs10926313	1	240804510	14288	-0.0884	0.0175	4.39e-07	A	G	0.8334	TRUE	0.00178272	25.5134
GCST90274758	level of eukaryotic translation initiation factor 4E-binding protein 1 in blood plasma	rs76686678	2	38198906	14730	0.2607	0.0521	5.62e-07	T	G	0.015	TRUE	0.00169694	25.035
GCST90274758	level of eukaryotic translation initiation factor 4E-binding protein 1 in blood plasma	rs11438549	2	46781928	10894	0.1107	0.0242	4.78e-06	CT	C	0.0883	TRUE	0.0019171	20.9211
GCST90274758	level of eukaryotic translation initiation factor 4E-binding protein 1 in blood plasma	rs139951113	3	6066466	12935	0.3201	0.0722	9.27e-06	T	C	0.0087	TRUE	0.0015173	19.653
GCST90274758	level of eukaryotic translation initiation factor 4E-binding protein 1 in blood plasma	rs10513018	3	136674468	14288	-0.0875	0.0197	8.93e-06	A	G	0.8986	TRUE	0.00137884	19.7253
GCST90274758	level of eukaryotic translation initiation factor 4E-binding protein 1 in blood plasma	rs5030072	3	186455546	14716	0.0594	0.0119	5.99e-07	T	C	0.5711	TRUE	0.00169026	24.9127
GCST90274758	level of eukaryotic translation initiation factor 4E-binding protein 1 in blood plasma	rs112020430	4	117584424	14735	0.1784	0.0403	9.56e-06	T	C	0.0251	TRUE	0.00132817	19.5939
GCST90274758	level of eukaryotic translation initiation factor 4E-binding protein 1 in blood plasma	rs3733402	4	187158034	14736	-0.1305	0.0116	2.32e-29	A	G	0.5102	TRUE	0.00851552	126.545
GCST90274758	level of eukaryotic translation initiation factor 4E-binding protein 1 in blood plasma	rs2731672	5	176842474	11783	0.0926	0.0152	1.11e-09	T	C	0.2679	TRUE	0.00313988	37.1074
GCST90274758	level of eukaryotic translation initiation factor 4E-binding protein 1 in blood plasma	rs1034059	6	158193698	14288	0.066	0.0146	6.17e-06	A	G	0.6982	TRUE	0.0014282	20.4325
GCST90274758	level of eukaryotic translation initiation factor 4E-binding protein 1 in blood plasma	rs6963617	7	17594314	14288	0.0754	0.0142	1.1e-07	T	C	0.2938	TRUE	0.00196942	28.1907
GCST90274758	level of eukaryotic translation initiation factor 4E-binding protein 1 in blood plasma	rs78948504	8	3936170	11781	-0.1269	0.0281	6.3e-06	C	G	0.9352	TRUE	0.00172813	20.3909
GCST90274758	level of eukaryotic translation initiation factor 4E-binding protein 1 in blood plasma	rs10792025	11	68921211	14727	-0.0593	0.0124	1.73e-06	T	C	0.3383	TRUE	0.00155052	22.8669
GCST90274758	level of eukaryotic translation initiation factor 4E-binding protein 1 in blood plasma	rs181095999	12	23923166	14736	-0.2226	0.0474	2.65e-06	T	C	0.0227	TRUE	0.00149439	22.0513
GCST90274758	level of eukaryotic translation initiation factor 4E-binding protein 1 in blood plasma	rs7490744	13	84976969	11783	0.0705	0.0159	9.25e-06	T	G	0.2217	TRUE	0.00166573	19.6567
GCST90274758	level of eukaryotic translation initiation factor 4E-binding protein 1 in blood plasma	rs114302245	16	84586319	10894	0.0791	0.0169	2.86e-06	T	C	0.358	TRUE	0.00200687	21.9028
GCST90274758	level of eukaryotic translation initiation factor 4E-binding protein 1 in blood plasma	rs2856226	17	15470414	12404	-0.0995	0.0214	3.33e-06	T	C	0.8975	TRUE	0.00173981	21.6147
GCST90274758	level of eukaryotic translation initiation factor 4E-binding protein 1 in blood plasma	rs60037565	17	74618280	11337	0.0772	0.0172	7.18e-06	A	T	0.8011	TRUE	0.00177382	20.1419
GCST90274758	level of eukaryotic translation initiation factor 4E-binding protein 1 in blood plasma	rs137887001	20	44566861	14288	0.2235	0.0486	4.25e-06	C	G	0.9827	TRUE	0.00147798	21.1457
GCST90274759	adenosine deaminase measurement	rs115657851	1	57353848	14715	0.139	0.0293	2.1e-06	A	G	0.0462	TRUE	0.00152711	22.5027
GCST90274759	adenosine deaminase measurement	rs75492374	1	150902178	11139	0.3552	0.077	3.97e-06	A	G	0.9905	TRUE	0.00190673	21.2758
GCST90274759	adenosine deaminase measurement	rs184103539	1	222149663	12833	-0.1524	0.0339	6.94e-06	T	C	0.0397	TRUE	0.00157239	20.207
GCST90274759	adenosine deaminase measurement	rs6544381	2	41276504	14732	0.0643	0.0143	6.91e-06	A	C	0.7983	TRUE	0.00137054	20.2158
GCST90274759	adenosine deaminase measurement	rs111478357	2	144650434	13801	0.2044	0.044	3.39e-06	T	C	0.0243	TRUE	0.00156123	21.5771
GCST90274759	adenosine deaminase measurement	rs62188709	2	225565760	14288	-0.1012	0.0222	5.15e-06	A	T	0.9174	TRUE	0.00145229	20.7775
GCST90274759	adenosine deaminase measurement	rs6441227	3	158534618	10894	-0.087	0.0194	7.31e-06	A	C	0.1824	TRUE	0.00184267	20.1074
GCST90274759	adenosine deaminase measurement	rs10024178	4	5801734	14716	-0.0925	0.0199	3.35e-06	T	C	0.905	TRUE	0.00146606	21.6032
GCST90274759	adenosine deaminase measurement	rs189104742	4	75665562	14729	0.2754	0.0584	2.41e-06	A	T	0.9857	TRUE	0.00150756	22.2353
GCST90274759	adenosine deaminase measurement	rs62319741	4	124571895	14733	0.1281	0.0258	6.87e-07	T	C	0.9456	TRUE	0.00167048	24.649
GCST90274759	adenosine deaminase measurement	rs34031171	5	18907012	10894	-0.0743	0.0167	8.62e-06	CA	C	0.2088	TRUE	0.00181371	19.7909
GCST90274759	adenosine deaminase measurement	rs6463679	7	7345002	14288	0.0552	0.0122	6.05e-06	A	G	0.3628	TRUE	0.00143075	20.4691
GCST90274759	adenosine deaminase measurement	rs1608554	7	22807634	14733	0.0598	0.0122	9.5e-07	A	G	0.656	TRUE	0.00162811	24.0228
GCST90274759	adenosine deaminase measurement	rs2527856	7	80678923	14288	0.0562	0.0122	4.09e-06	T	C	0.5989	TRUE	0.00148299	21.2174
GCST90274759	adenosine deaminase measurement	rs73701916	8	102530192	14726	-0.1301	0.0292	8.37e-06	A	G	0.9512	TRUE	0.00134623	19.8486
GCST90274759	adenosine deaminase measurement	rs4749761	10	8502517	6862	0.5548	0.1204	4.07e-06	A	T	0.0104	TRUE	0.0030848	21.2272
GCST90274759	adenosine deaminase measurement	rs11512688	11	102613285	12193	-0.0606	0.0133	5.2e-06	T	G	0.6677	TRUE	0.00169978	20.7573
GCST90274759	adenosine deaminase measurement	rs2620728	12	65118323	14288	-0.0551	0.0119	3.65e-06	C	G	0.5267	TRUE	0.00149826	21.4362
GCST90274759	adenosine deaminase measurement	rs79226097	14	91715447	14732	0.1608	0.0357	6.66e-06	T	C	0.03	TRUE	0.00137523	20.2851
GCST90274759	adenosine deaminase measurement	rs739998	16	316890	13662	0.0594	0.0132	6.8e-06	T	C	0.5782	TRUE	0.00148002	20.247
GCST90274759	adenosine deaminase measurement	rs56139330	16	58197178	12197	0.0777	0.0173	7.08e-06	A	G	0.8369	TRUE	0.00165112	20.1687
GCST90274759	adenosine deaminase measurement	rs117645472	18	917376	11095	0.3494	0.0754	3.59e-06	A	T	0.0125	TRUE	0.00193168	21.4696
GCST90274759	adenosine deaminase measurement	rs73966257	18	70229342	12935	-0.2927	0.0654	7.62e-06	A	G	0.0126	TRUE	0.00154615	20.0273
GCST90274759	adenosine deaminase measurement	rs151018349	19	561872	10474	0.1025	0.0231	9.11e-06	A	T	0.1817	TRUE	0.00187627	19.6852
GCST90274759	adenosine deaminase measurement	rs76418401	20	43233080	14727	-0.907	0.0214	0	A	C	0.9299	TRUE	0.108715	1796.09
GCST90274759	adenosine deaminase measurement	rs2007720	20	43276688	14288	-0.1698	0.0136	8.98e-36	A	G	0.7345	TRUE	0.0107923	155.861
GCST90274759	adenosine deaminase measurement	rs73617409	20	43300800	12404	-0.1313	0.0164	1.18e-15	A	G	0.2474	TRUE	0.00514093	64.0873
GCST90274759	adenosine deaminase measurement	rs113525696	21	15450490	10894	0.0771	0.0155	6.55e-07	G	GA	0.6666	TRUE	0.00226607	24.7381
GCST90274759	adenosine deaminase measurement	rs147052185	21	19074306	14244	0.2127	0.0473	6.9e-06	A	G	0.9793	TRUE	0.00141764	20.2186
GCST90274759	adenosine deaminase measurement	rs7292320	22	37921425	14729	-0.0599	0.0131	4.82e-06	A	G	0.2529	TRUE	0.0014175	20.9051
GCST90274760	artemin measurement	rs13303278	1	921716	10265	-0.0664	0.0144	4.01e-06	A	C	0.5539	TRUE	0.00206706	21.2582
GCST90274760	artemin measurement	rs3003450	1	17628383	11762	0.0632	0.0137	3.97e-06	T	G	0.6627	TRUE	0.00180604	21.2774
GCST90274760	artemin measurement	rs10799609	1	20418323	11778	-0.1321	0.0293	6.53e-06	T	C	0.0561	TRUE	0.00172286	20.3234
GCST90274760	artemin measurement	rs79664530	1	197189391	10843	-0.3211	0.0718	7.74e-06	C	G	0.0125	TRUE	0.00184112	19.9964
GCST90274760	artemin measurement	rs76672219	1	225057589	11291	-0.3226	0.0682	2.24e-06	A	C	0.9882	TRUE	0.00197773	22.3709
GCST90274760	artemin measurement	rs141625055	2	142183922	11765	0.1852	0.0418	9.4e-06	A	G	0.0327	TRUE	0.00166576	19.6271
GCST90274760	artemin measurement	rs9682166	3	93520803	9453	-0.1481	0.0334	9.24e-06	T	C	0.0532	TRUE	0.00207561	19.6574
GCST90274760	artemin measurement	rs62277657	3	111720183	11777	0.0833	0.0166	5.22e-07	A	G	0.1972	TRUE	0.00213359	25.1768
GCST90274760	artemin measurement	rs17491469	3	189164574	11777	-0.0897	0.0197	5.28e-06	A	G	0.1327	TRUE	0.00175733	20.729
GCST90274760	artemin measurement	rs138311590	4	4424044	11758	-0.0811	0.0176	4.07e-06	A	G	0.84	TRUE	0.0018026	21.2296
GCST90274760	artemin measurement	rs79259958	4	40380879	9945	-0.3099	0.0697	8.74e-06	T	C	0.0147	TRUE	0.00198386	19.7647
GCST90274760	artemin measurement	rs9684768	4	156930775	11330	0.0692	0.014	7.7e-07	C	G	0.626	TRUE	0.00215174	24.4275
GCST90274760	artemin measurement	rs17340161	5	103466564	11330	-0.0873	0.0189	3.86e-06	A	G	0.8494	TRUE	0.00187957	21.3318
GCST90274760	artemin measurement	rs118087756	6	94484664	8024	-0.4237	0.094	6.56e-06	A	G	0.0108	TRUE	0.00252564	20.312
GCST90274760	artemin measurement	rs9496445	6	143047898	11768	0.0853	0.0181	2.44e-06	T	C	0.1545	TRUE	0.00188373	22.2058
GCST90274760	artemin measurement	rs12699544	7	13780997	11777	0.0803	0.0181	9.14e-06	A	G	0.1536	TRUE	0.00166845	19.6789
GCST90274760	artemin measurement	rs142970662	7	106961661	9834	0.311	0.0639	1.13e-06	A	G	0.0191	TRUE	0.00240295	23.6827
GCST90274760	artemin measurement	rs4993886	8	3686552	8371	-0.079	0.0162	1.08e-06	A	T	0.6759	TRUE	0.00283279	23.775
GCST90274760	artemin measurement	rs55885546	8	19493177	11778	-0.2047	0.044	3.28e-06	A	G	0.0245	TRUE	0.00183426	21.64
GCST90274760	artemin measurement	rs141429639	8	53903686	11330	-0.293	0.0644	5.37e-06	A	G	0.0147	TRUE	0.00182365	20.696
GCST90274760	artemin measurement	rs74383279	8	112086697	11761	-0.1899	0.0421	6.46e-06	C	G	0.9634	TRUE	0.00172699	20.3429
GCST90274760	artemin measurement	rs1329733	9	92208227	11330	-0.0674	0.0136	7.2e-07	A	G	0.5323	TRUE	0.00216308	24.5564
GCST90274760	artemin measurement	rs4740350	9	133454106	11778	0.0877	0.0194	6.17e-06	A	G	0.1326	TRUE	0.00173209	20.4325
GCST90274760	artemin measurement	rs142585779	9	140239588	10266	0.2119	0.0435	1.11e-06	T	C	0.038	TRUE	0.00230611	23.7246
GCST90274760	artemin measurement	rs3001873	10	52449020	11330	-0.0852	0.0185	4.12e-06	T	C	0.1749	TRUE	0.0018685	21.206
GCST90274760	artemin measurement	rs4561132	10	97678022	11329	-0.0716	0.0159	6.7e-06	A	G	0.2386	TRUE	0.00178675	20.2747
GCST90274760	artemin measurement	rs77502336	11	123394636	11775	0.0679	0.0141	1.47e-06	C	G	0.318	TRUE	0.00196556	23.1861
GCST90274760	artemin measurement	rs118115625	12	81724190	11778	0.1703	0.0362	2.55e-06	T	C	0.0344	TRUE	0.00187554	22.1278
GCST90274760	artemin measurement	rs148226005	12	130004146	11765	0.2112	0.0451	2.83e-06	A	G	0.9758	TRUE	0.00186052	21.9261
GCST90274760	artemin measurement	rs114907684	16	81582982	8283	-0.3648	0.0818	8.21e-06	T	C	0.9881	TRUE	0.00239538	19.8837
GCST90274760	artemin measurement	rs11382995	17	1226068	7943	-0.0807	0.018	7.35e-06	CT	C	0.7036	TRUE	0.00252418	20.0952
GCST90274760	artemin measurement	rs1370215	18	54688939	11330	-0.07	0.0153	4.76e-06	T	C	0.7417	TRUE	0.00184409	20.9284
GCST90274760	artemin measurement	rs6509909	19	55422034	11330	-0.0881	0.0176	5.57e-07	C	G	0.8122	TRUE	0.00220667	25.0524
GCST90274760	artemin measurement	rs9941952	22	25646493	11774	0.0765	0.0167	4.63e-06	T	C	0.7151	TRUE	0.00177907	20.9805
GCST90274761	axin-1 measurement	rs2712427	3	128431622	11345	0.0626	0.0134	2.99e-06	A	G	0.4935	TRUE	0.00191999	21.8204
GCST90274761	axin-1 measurement	rs115455827	5	78787853	11792	0.1447	0.0305	2.09e-06	A	G	0.9489	TRUE	0.00190512	22.5042
GCST90274761	axin-1 measurement	rs117097664	6	151334530	11345	0.2444	0.0522	2.84e-06	A	C	0.0197	TRUE	0.0019285	21.9172
GCST90274761	axin-1 measurement	rs2691530	7	77960243	11793	-0.067	0.0133	4.71e-07	T	C	0.5969	TRUE	0.00214728	25.373
GCST90274761	axin-1 measurement	rs2470622	8	102489704	11345	-0.1229	0.0242	3.8e-07	A	G	0.9127	TRUE	0.00226821	25.7867
GCST90274761	axin-1 measurement	rs11202576	10	89584284	11345	-0.0767	0.0172	8.22e-06	A	G	0.7946	TRUE	0.00174972	19.8819
GCST90274761	axin-1 measurement	rs72984228	11	101331132	11792	-0.1557	0.035	8.64e-06	A	G	0.9611	TRUE	0.00167543	19.7864
GCST90274761	axin-1 measurement	rs113946880	11	134706712	11792	0.1331	0.0293	5.55e-06	T	C	0.0539	TRUE	0.00174692	20.6323
GCST90274761	axin-1 measurement	rs10860902	12	103075047	11778	0.0659	0.0149	9.74e-06	C	G	0.7403	TRUE	0.00165808	19.558
GCST90274761	axin-1 measurement	rs7171268	15	81221771	11345	0.1554	0.0329	2.32e-06	T	C	0.9514	TRUE	0.00196269	22.3066
GCST90274761	axin-1 measurement	rs148317708	18	50513818	10919	-0.212	0.042	4.47e-07	A	G	0.0295	TRUE	0.00232797	25.4738
GCST90274761	axin-1 measurement	rs9962377	18	70105531	11793	-0.0843	0.0186	5.84e-06	T	C	0.1481	TRUE	0.0017388	20.5379
GCST90274761	axin-1 measurement	rs428324	18	77253338	10281	0.0692	0.0148	2.93e-06	T	C	0.6047	TRUE	0.00212193	21.8577
GCST90274762	beta-nerve growth factor measurement	rs34043924	1	59543117	11331	0.0683	0.015	5.28e-06	T	TA	0.7798	TRUE	0.0018264	20.7292
GCST90274762	beta-nerve growth factor measurement	rs6328	1	115829943	13224	-0.0797	0.0122	6.46e-11	A	C	0.3498	TRUE	0.00321688	42.6708
GCST90274762	beta-nerve growth factor measurement	rs11404457	2	227016311	11336	-0.0672	0.015	7.46e-06	CT	C	0.209	TRUE	0.00176737	20.0669
GCST90274762	beta-nerve growth factor measurement	rs72673086	4	96824143	12858	0.0584	0.0126	3.57e-06	A	G	0.3152	TRUE	0.00166796	21.4791
GCST90274762	beta-nerve growth factor measurement	rs78167655	4	119266088	14743	-0.1646	0.0365	6.5e-06	T	C	0.0262	TRUE	0.00137749	20.3336
GCST90274762	beta-nerve growth factor measurement	rs4017	4	164064099	14742	-0.1187	0.0258	4.21e-06	T	C	0.9491	TRUE	0.00143378	21.1643
GCST90274762	beta-nerve growth factor measurement	rs17689534	4	166807640	13421	0.2208	0.0462	1.76e-06	A	G	0.0229	TRUE	0.00169899	22.8375
GCST90274762	beta-nerve growth factor measurement	rs12188775	5	132971762	14737	0.1213	0.0247	9.06e-07	T	G	0.9435	TRUE	0.00163384	24.114
GCST90274762	beta-nerve growth factor measurement	rs77493302	6	838092	14743	0.0853	0.0185	4.01e-06	T	C	0.8904	TRUE	0.00143994	21.2567
GCST90274762	beta-nerve growth factor measurement	rs2237172	6	16601587	14295	0.0619	0.0136	5.33e-06	A	G	0.7375	TRUE	0.00144707	20.713
GCST90274762	beta-nerve growth factor measurement	rs2904780	6	31457874	11538	-0.0685	0.0143	1.67e-06	A	C	0.3918	TRUE	0.0019848	22.9421
GCST90274762	beta-nerve growth factor measurement	rs397081	6	32192617	14743	0.1203	0.0262	4.4e-06	T	C	0.9514	TRUE	0.00142798	21.08
GCST90274762	beta-nerve growth factor measurement	rs73782207	6	150452471	14734	0.0925	0.0205	6.42e-06	A	G	0.0825	TRUE	0.00137992	20.3571
GCST90274762	beta-nerve growth factor measurement	rs9479501	6	153400418	14729	0.0629	0.0137	4.41e-06	T	G	0.2135	TRUE	0.00142911	21.0766
GCST90274762	beta-nerve growth factor measurement	rs12533747	7	30944899	14295	0.1389	0.0276	4.84e-07	A	G	0.0802	TRUE	0.00176862	25.3236
GCST90274762	beta-nerve growth factor measurement	rs17647697	7	130302087	14741	-0.1617	0.0352	4.35e-06	A	C	0.9727	TRUE	0.00142951	21.0997
GCST90274762	beta-nerve growth factor measurement	rs12539643	7	151019021	11344	0.1867	0.0408	4.74e-06	C	G	0.966	TRUE	0.00184247	20.9359
GCST90274762	beta-nerve growth factor measurement	rs62494116	8	13332042	14729	0.0578	0.0117	7.81e-07	T	C	0.6636	TRUE	0.00165421	24.402
GCST90274762	beta-nerve growth factor measurement	rs1878359	8	122948812	14740	0.0626	0.0126	6.76e-07	A	G	0.719	TRUE	0.0016718	24.6802
GCST90274762	beta-nerve growth factor measurement	rs10961630	9	14636946	14295	0.053	0.0118	7.07e-06	C	G	0.55	TRUE	0.00140926	20.171
GCST90274762	beta-nerve growth factor measurement	rs3128517	9	90362040	14295	-0.0775	0.0118	5.11e-11	T	C	0.4965	TRUE	0.00300848	43.1299
GCST90274762	beta-nerve growth factor measurement	rs12259196	10	89839430	13244	-0.075	0.0148	4.03e-07	A	G	0.1928	TRUE	0.00193526	25.6764
GCST90274762	beta-nerve growth factor measurement	rs4980184	10	125058869	14295	0.2352	0.0521	6.35e-06	T	C	0.9836	TRUE	0.00142363	20.3769
GCST90274762	beta-nerve growth factor measurement	rs183185212	11	9434918	13808	-0.2977	0.0657	5.86e-06	A	C	0.9883	TRUE	0.00148474	20.5288
GCST90274762	beta-nerve growth factor measurement	rs11025264	11	19837758	14743	0.1739	0.0384	5.94e-06	T	C	0.9748	TRUE	0.00138914	20.5059
GCST90274762	beta-nerve growth factor measurement	rs149439201	12	14011469	10894	0.1719	0.0383	7.18e-06	G	GT	0.9639	TRUE	0.00184571	20.1407
GCST90274762	beta-nerve growth factor measurement	rs150978595	12	91732089	11342	-0.0551	0.0124	8.85e-06	A	ATTTCTT	0.5439	TRUE	0.00173786	19.7416
GCST90274762	beta-nerve growth factor measurement	rs9599159	13	67428046	14730	-0.175	0.0387	6.13e-06	T	C	0.9756	TRUE	0.00138627	20.4454
GCST90274762	beta-nerve growth factor measurement	rs4899264	14	69285337	14295	-0.055	0.0117	2.59e-06	C	G	0.5283	TRUE	0.00154347	22.0949
GCST90274762	beta-nerve growth factor measurement	rs7149605	14	94854041	14731	0.0862	0.0195	9.85e-06	A	G	0.0949	TRUE	0.00132476	19.5383
GCST90274762	beta-nerve growth factor measurement	rs140072192	16	3327943	11925	0.2773	0.0602	4.1e-06	A	G	0.0196	TRUE	0.00177614	21.2146
GCST90274762	beta-nerve growth factor measurement	rs140882208	17	47365286	14731	-0.1722	0.0388	9.07e-06	T	C	0.0258	TRUE	0.00133534	19.6945
GCST90274762	beta-nerve growth factor measurement	rs4087847	18	2455418	14743	-0.1546	0.0343	6.57e-06	T	G	0.0301	TRUE	0.00137609	20.3129
GCST90274762	beta-nerve growth factor measurement	rs74639669	18	5679360	14733	-0.1748	0.0386	5.94e-06	A	T	0.0281	TRUE	0.00138999	20.5045
GCST90274762	beta-nerve growth factor measurement	rs62092633	18	55441626	11344	-0.1249	0.0259	1.42e-06	T	C	0.1005	TRUE	0.00204583	23.2514
GCST90274762	beta-nerve growth factor measurement	rs34559191	19	16434937	13675	0.0607	0.0124	9.82e-07	T	C	0.3088	TRUE	0.00174923	23.9591
GCST90274762	beta-nerve growth factor measurement	rs117164089	19	43780396	13421	-0.271	0.0565	1.61e-06	T	C	0.014	TRUE	0.00171125	23.0026
GCST90274762	beta-nerve growth factor measurement	rs148834134	21	43942626	13421	0.2541	0.0556	4.87e-06	T	C	0.0235	TRUE	0.00155382	20.8831
GCST90274762	beta-nerve growth factor measurement	rs13058191	22	49775973	14295	-0.2164	0.0467	3.59e-06	C	G	0.0256	TRUE	0.00149984	21.4694
GCST90274763	caspase-8 measurement	rs34154371	1	2338015	13232	-0.2016	0.0422	1.78e-06	T	C	0.9714	TRUE	0.0017218	22.8187
GCST90274763	caspase-8 measurement	rs12073499	1	157270515	14295	-0.0812	0.0167	1.16e-06	A	C	0.8466	TRUE	0.00165111	23.6384
GCST90274763	caspase-8 measurement	rs7418913	1	203643268	14296	-0.0614	0.0138	8.62e-06	A	G	0.2714	TRUE	0.00138281	19.7933
GCST90274763	caspase-8 measurement	rs11438549	2	46781928	10894	0.113	0.0241	2.75e-06	CT	C	0.0883	TRUE	0.002014	21.9808
GCST90274763	caspase-8 measurement	rs56328050	2	202164805	14743	-0.1987	0.0173	1.56e-30	C	G	0.8696	TRUE	0.00886848	131.9
GCST90274763	caspase-8 measurement	rs11695193	2	231090015	14743	-0.0806	0.0162	6.51e-07	A	T	0.1582	TRUE	0.0016762	24.7503
GCST90274763	caspase-8 measurement	rs11709039	3	152332673	14743	0.0781	0.0168	3.34e-06	T	C	0.856	TRUE	0.00146373	21.6085
GCST90274763	caspase-8 measurement	rs10024203	4	5786594	14735	0.0922	0.0203	5.58e-06	A	C	0.094	TRUE	0.00139802	20.6258
GCST90274763	caspase-8 measurement	rs13188908	5	179923576	14736	0.0668	0.015	8.45e-06	T	C	0.1902	TRUE	0.00134402	19.8295
GCST90274763	caspase-8 measurement	rs148608719	5	180339648	12745	0.3474	0.0683	3.65e-07	A	G	0.0145	TRUE	0.00202581	25.8672
GCST90274763	caspase-8 measurement	rs1034059	6	158193698	14296	0.0681	0.0145	2.65e-06	A	G	0.6981	TRUE	0.00154054	22.0545
GCST90274763	caspase-8 measurement	rs187405204	7	61833768	6257	0.4195	0.0912	4.23e-06	T	C	0.9851	TRUE	0.00337009	21.1512
GCST90274763	caspase-8 measurement	rs111764025	8	5557775	14731	0.1095	0.0238	4.21e-06	C	G	0.9304	TRUE	0.00143489	21.1649
GCST90274763	caspase-8 measurement	rs78449258	9	22742536	14744	-0.2001	0.0428	2.94e-06	A	G	0.9804	TRUE	0.00148029	21.8548
GCST90274763	caspase-8 measurement	rs73306603	10	84027526	14741	0.2044	0.0412	7.01e-07	T	C	0.978	TRUE	0.00166692	24.6098
GCST90274763	caspase-8 measurement	rs1467702	10	129961901	14743	-0.0962	0.0215	7.66e-06	A	G	0.0863	TRUE	0.00135612	20.0177
GCST90274763	caspase-8 measurement	rs140844269	11	63817395	12330	-0.3615	0.0776	3.19e-06	C	G	0.0099	TRUE	0.00175698	21.6982
GCST90274763	caspase-8 measurement	rs11216018	11	98455719	14296	-0.0539	0.0121	8.41e-06	A	G	0.3708	TRUE	0.00138608	19.8402
GCST90274763	caspase-8 measurement	rs1032417	12	62645486	14296	-0.0858	0.0165	1.99e-07	C	G	0.1545	TRUE	0.00188787	27.0362
GCST90274763	caspase-8 measurement	rs56097553	12	82467039	14744	0.1384	0.0312	9.17e-06	A	G	0.0405	TRUE	0.00133281	19.6745
GCST90274763	caspase-8 measurement	rs7146962	14	54145317	14295	-0.0613	0.0135	5.61e-06	T	C	0.7483	TRUE	0.00144027	20.6154
GCST90274763	caspase-8 measurement	rs2411067	17	75033876	11345	-0.0706	0.0157	6.9e-06	A	G	0.685	TRUE	0.00177923	20.2178
GCST90274763	caspase-8 measurement	rs137887001	20	44566861	14296	0.2318	0.0486	1.85e-06	C	G	0.9827	TRUE	0.00158873	22.7454
GCST90274763	caspase-8 measurement	rs7287303	22	48714112	11791	0.0985	0.0222	9.12e-06	T	C	0.1249	TRUE	0.00166683	19.6831
GCST90274764	eotaxin measurement	rs12075	1	159175354	14731	0.0749	0.0114	5.03e-11	A	G	0.5547	TRUE	0.0029218	43.1613
GCST90274764	eotaxin measurement	rs10911109	1	172117232	11774	-0.0767	0.0172	8.22e-06	A	G	0.1696	TRUE	0.00168608	19.882
GCST90274764	eotaxin measurement	rs2228467	3	42906116	14733	-0.3316	0.0225	3.69e-49	T	C	0.9289	TRUE	0.0145284	217.173
GCST90274764	eotaxin measurement	rs79684468	3	43179320	14286	0.1502	0.0303	7.16e-07	T	C	0.0433	TRUE	0.00171711	24.5694
GCST90274764	eotaxin measurement	rs2201150	3	46258902	14286	0.0785	0.0123	1.75e-10	T	C	0.3561	TRUE	0.00284303	40.7257
GCST90274764	eotaxin measurement	rs148554043	3	175964549	11726	0.4043	0.0898	6.72e-06	T	C	0.0083	TRUE	0.00172566	20.2666
GCST90274764	eotaxin measurement	rs139597204	4	104507060	12303	-0.3374	0.0714	2.3e-06	A	C	0.0128	TRUE	0.00181174	22.3266
GCST90274764	eotaxin measurement	rs6894241	5	118058126	14715	-0.0656	0.0137	1.68e-06	A	C	0.2333	TRUE	0.00155572	22.9249
GCST90274764	eotaxin measurement	rs151240414	5	130672061	11335	0.2299	0.0508	6.02e-06	A	G	0.0222	TRUE	0.00180362	20.4774
GCST90274764	eotaxin measurement	rs757973	7	75495667	14713	0.2002	0.0205	1.58e-22	A	G	0.09	TRUE	0.0064404	95.3589
GCST90274764	eotaxin measurement	rs73209015	8	11700967	14728	-0.0913	0.0189	1.36e-06	A	T	0.1104	TRUE	0.00158193	23.3324
GCST90274764	eotaxin measurement	rs140965534	8	49300287	14238	-0.2283	0.0514	8.93e-06	T	C	0.0172	TRUE	0.00138368	19.7253
GCST90274764	eotaxin measurement	rs79432525	10	128183195	14247	0.1929	0.0422	4.85e-06	T	G	0.9754	TRUE	0.00146447	20.8919
GCST90274764	eotaxin measurement	rs1564995	11	24773107	14286	-0.0609	0.0131	3.34e-06	A	G	0.6155	TRUE	0.00151051	21.6088
GCST90274764	eotaxin measurement	rs34536806	11	95274487	14286	0.1017	0.0208	1.01e-06	T	G	0.9023	TRUE	0.00167062	23.9031
GCST90274764	eotaxin measurement	rs35543857	12	105757994	14286	-0.1138	0.0244	3.1e-06	A	G	0.9282	TRUE	0.00152031	21.7492
GCST90274764	eotaxin measurement	rs114744647	16	24006879	14730	0.2107	0.0451	2.99e-06	T	C	0.9774	TRUE	0.00147955	21.8231
GCST90274764	eotaxin measurement	rs9940390	16	80051931	14286	-0.0818	0.0133	7.73e-10	T	C	0.7358	TRUE	0.00264085	37.8218
GCST90274764	eotaxin measurement	rs8068185	17	12248581	14727	0.0732	0.016	4.76e-06	T	C	0.8434	TRUE	0.00141922	20.9278
GCST90274764	eotaxin measurement	rs79722574	17	32619052	14720	-0.1215	0.0156	6.78e-15	T	C	0.167	TRUE	0.00410402	60.6519
GCST90274764	eotaxin measurement	rs9303380	17	54117492	14286	0.1213	0.0272	8.21e-06	A	G	0.0494	TRUE	0.00139017	19.8849
GCST90274764	eotaxin measurement	rs12453306	17	77253324	11335	-0.1089	0.0244	8.08e-06	C	G	0.9022	TRUE	0.00175425	19.9159
GCST90274764	eotaxin measurement	rs55843637	18	1508223	14286	0.0555	0.0121	4.5e-06	C	G	0.5296	TRUE	0.0014705	21.0356
GCST90274764	eotaxin measurement	rs170520	18	38337850	14285	0.0554	0.0125	9.34e-06	A	G	0.3264	TRUE	0.00137316	19.6399
GCST90274764	eotaxin measurement	rs2112920	19	37955248	14286	0.0817	0.016	3.29e-07	C	G	0.8362	TRUE	0.0018218	26.0701
GCST90274764	eotaxin measurement	rs139476527	20	49033630	12933	0.2826	0.0606	3.11e-06	T	G	0.0125	TRUE	0.00167869	21.7436
GCST90274764	eotaxin measurement	rs9976282	21	39593226	14722	-0.1678	0.0345	1.15e-06	A	G	0.0333	TRUE	0.00160429	23.653
GCST90274764	eotaxin measurement	rs73171545	22	45003109	14286	-0.0861	0.0187	4.14e-06	A	G	0.1199	TRUE	0.00148173	21.1964
GCST90274765	C-C motif chemokine 19 measurement	rs7595241	2	7425475	14288	0.0615	0.013	2.24e-06	C	G	0.6941	TRUE	0.00156391	22.377
GCST90274765	C-C motif chemokine 19 measurement	rs113139367	2	66609925	14242	-0.2101	0.043	1.03e-06	A	C	0.021	TRUE	0.00167347	23.8701
GCST90274765	C-C motif chemokine 19 measurement	rs13010492	2	204776176	13422	-0.0803	0.0123	6.65e-11	C	G	0.4754	TRUE	0.00316539	42.6144
GCST90274765	C-C motif chemokine 19 measurement	rs192686691	3	12700866	10795	0.2648	0.0589	6.93e-06	C	G	0.0195	TRUE	0.00186883	20.2081
GCST90274765	C-C motif chemokine 19 measurement	rs113539352	3	58516854	11439	0.4485	0.0922	1.15e-06	C	G	0.992	TRUE	0.00206432	23.6585
GCST90274765	C-C motif chemokine 19 measurement	rs1654018	3	71575288	10894	0.2391	0.0538	8.82e-06	T	C	0.9738	TRUE	0.00180976	19.7476
GCST90274765	C-C motif chemokine 19 measurement	rs62292952	3	132200719	14728	0.2346	0.0185	7.53e-37	T	G	0.8822	TRUE	0.0108007	160.788
GCST90274765	C-C motif chemokine 19 measurement	rs4356912	4	7444846	14288	-0.0592	0.0133	8.54e-06	T	C	0.6909	TRUE	0.00138474	19.8098
GCST90274765	C-C motif chemokine 19 measurement	rs6535499	4	76428761	14288	-0.1216	0.0272	7.8e-06	T	C	0.0583	TRUE	0.00139685	19.9834
GCST90274765	C-C motif chemokine 19 measurement	rs374784992	4	119585039	11760	0.1335	0.0298	7.47e-06	A	G	0.9401	TRUE	0.00170366	20.0658
GCST90274765	C-C motif chemokine 19 measurement	rs79086127	4	123839263	14247	-0.2096	0.045	3.2e-06	T	C	0.0195	TRUE	0.00152045	21.6918
GCST90274765	C-C motif chemokine 19 measurement	rs4554017	4	145124024	14288	0.0596	0.0122	1.03e-06	T	C	0.3904	TRUE	0.00166754	23.8623
GCST90274765	C-C motif chemokine 19 measurement	rs115109204	5	23807519	10795	0.3784	0.0842	6.99e-06	T	C	0.0116	TRUE	0.00186743	20.1928
GCST90274765	C-C motif chemokine 19 measurement	rs12521515	5	123121314	11780	0.086	0.0192	7.49e-06	A	T	0.861	TRUE	0.00170024	20.0595
GCST90274765	C-C motif chemokine 19 measurement	rs3792790	5	150442171	14288	0.0551	0.012	4.4e-06	A	C	0.4736	TRUE	0.00147343	21.0805
GCST90274765	C-C motif chemokine 19 measurement	rs6870560	5	174187919	14732	0.0863	0.0169	3.28e-07	T	C	0.8559	TRUE	0.00176693	26.0729
GCST90274765	C-C motif chemokine 19 measurement	rs1328133	6	9710127	13422	0.3112	0.0695	7.55e-06	A	T	0.01	TRUE	0.00149157	20.0468
GCST90274765	C-C motif chemokine 19 measurement	rs9469127	6	32444093	14735	-0.4884	0.0277	1.41e-69	C	G	0.9365	TRUE	0.0206621	310.837
GCST90274765	C-C motif chemokine 19 measurement	rs28635588	6	32519041	9182	-0.1775	0.0206	6.9e-18	A	G	0.8408	TRUE	0.00802098	74.228
GCST90274765	C-C motif chemokine 19 measurement	rs11961362	6	81004579	12851	-0.1185	0.0264	7.17e-06	T	C	0.0713	TRUE	0.00156535	20.1447
GCST90274765	C-C motif chemokine 19 measurement	rs1415763	6	125027776	14731	0.0757	0.0157	1.42e-06	C	G	0.1687	TRUE	0.00157571	23.2452
GCST90274765	C-C motif chemokine 19 measurement	rs13212719	6	133835436	14288	0.0671	0.015	7.7e-06	A	G	0.8005	TRUE	0.00139857	20.0079
GCST90274765	C-C motif chemokine 19 measurement	rs10242459	7	3911280	14729	0.0729	0.0154	2.2e-06	A	G	0.8219	TRUE	0.00151908	22.4055
GCST90274765	C-C motif chemokine 19 measurement	rs73257451	8	61418130	11337	-0.3645	0.0756	1.43e-06	T	C	0.989	TRUE	0.00204627	23.2421
GCST90274765	C-C motif chemokine 19 measurement	rs454265	8	81339142	14728	-0.0561	0.0124	6.06e-06	A	G	0.6505	TRUE	0.00138783	20.4655
GCST90274765	C-C motif chemokine 19 measurement	rs11574915	9	34710084	14733	-0.1464	0.017	7.19e-18	A	C	0.8639	TRUE	0.00500856	74.1524
GCST90274765	C-C motif chemokine 19 measurement	rs34791102	9	35612978	14735	0.1238	0.0265	2.99e-06	A	G	0.0534	TRUE	0.00147896	21.8218
GCST90274765	C-C motif chemokine 19 measurement	rs7894965	10	93652211	11538	-0.0644	0.0142	5.75e-06	A	G	0.6255	TRUE	0.00177947	20.5646
GCST90274765	C-C motif chemokine 19 measurement	rs6486995	12	19813981	14735	-0.0697	0.0135	2.43e-07	A	T	0.2452	TRUE	0.00180577	26.6526
GCST90274765	C-C motif chemokine 19 measurement	rs11174279	12	62401393	14730	-0.0694	0.0156	8.64e-06	A	T	0.1741	TRUE	0.00134179	19.7884
GCST90274765	C-C motif chemokine 19 measurement	rs4766578	12	111904371	11785	-0.0801	0.0132	1.29e-09	A	T	0.5095	TRUE	0.00311482	36.8166
GCST90274765	C-C motif chemokine 19 measurement	rs76295077	13	23257952	14288	0.0928	0.0208	8.14e-06	T	C	0.8962	TRUE	0.00139121	19.9025
GCST90274765	C-C motif chemokine 19 measurement	rs4907572	13	113647321	14722	-0.0671	0.0137	9.69e-07	A	G	0.2653	TRUE	0.00162678	23.9853
GCST90274765	C-C motif chemokine 19 measurement	rs111317412	14	48619204	14288	-0.1236	0.0274	6.45e-06	A	C	0.9429	TRUE	0.00142215	20.3458
GCST90274765	C-C motif chemokine 19 measurement	rs138108512	14	76855291	13422	-0.2939	0.0616	1.83e-06	A	G	0.0119	TRUE	0.00169311	22.76
GCST90274765	C-C motif chemokine 19 measurement	rs138618048	14	100142541	14247	-0.2066	0.046	7.08e-06	A	G	0.0209	TRUE	0.00141386	20.169
GCST90274765	C-C motif chemokine 19 measurement	rs74764632	16	57300587	14734	0.1349	0.0294	4.47e-06	A	T	0.9557	TRUE	0.00142688	21.0509
GCST90274765	C-C motif chemokine 19 measurement	rs7185085	16	82146285	12291	-0.3558	0.0803	9.38e-06	T	C	0.9931	TRUE	0.00159478	19.6295
GCST90274765	C-C motif chemokine 19 measurement	rs147708384	17	14918425	13801	-0.2707	0.0574	2.4e-06	T	C	0.0151	TRUE	0.00160895	22.2377
GCST90274765	C-C motif chemokine 19 measurement	rs11877886	18	69226577	14722	-0.1065	0.0239	8.35e-06	A	G	0.0669	TRUE	0.00134695	19.8538
GCST90274765	C-C motif chemokine 19 measurement	rs2070746	19	52249702	14288	-0.0575	0.0128	7.05e-06	T	G	0.307	TRUE	0.00141036	20.1769
GCST90274765	C-C motif chemokine 19 measurement	rs138440733	22	17731243	12404	-0.1724	0.036	1.68e-06	A	G	0.0585	TRUE	0.00184546	22.9298
GCST90274766	C-C motif chemokine 20 measurement	rs11582772	1	32260562	14243	0.2585	0.0548	2.39e-06	T	C	0.9859	TRUE	0.00155984	22.2484
GCST90274766	C-C motif chemokine 20 measurement	rs111674022	1	238606022	14288	-0.0953	0.0208	4.61e-06	T	C	0.0967	TRUE	0.00146707	20.9893
GCST90274766	C-C motif chemokine 20 measurement	rs10207134	2	228661828	14287	-0.0996	0.0128	7.18e-15	T	C	0.326	TRUE	0.00422008	60.5394
GCST90274766	C-C motif chemokine 20 measurement	rs35757792	3	45157203	14720	-0.053	0.0119	8.44e-06	A	T	0.4995	TRUE	0.00134575	19.8335
GCST90274766	C-C motif chemokine 20 measurement	rs55891514	5	40408939	14735	0.0955	0.0213	7.34e-06	T	C	0.9122	TRUE	0.0013624	20.0997
GCST90274766	C-C motif chemokine 20 measurement	rs13185268	5	133019542	14724	0.1091	0.0239	5e-06	T	C	0.9296	TRUE	0.00141323	20.8351
GCST90274766	C-C motif chemokine 20 measurement	rs11242693	6	1448190	12404	0.0637	0.0135	2.38e-06	T	C	0.3674	TRUE	0.00179172	22.2608
GCST90274766	C-C motif chemokine 20 measurement	rs9274623	6	32635998	14288	-0.076	0.0148	2.82e-07	T	G	0.215	TRUE	0.00184218	26.3659
GCST90274766	C-C motif chemokine 20 measurement	rs742493	6	40998167	14735	0.1459	0.0185	3.11e-15	T	C	0.883	TRUE	0.00420327	62.1882
GCST90274766	C-C motif chemokine 20 measurement	rs9357723	6	51953097	14735	0.0522	0.0116	6.8e-06	A	G	0.4744	TRUE	0.00137239	20.2473
GCST90274766	C-C motif chemokine 20 measurement	rs7749768	6	107477601	14709	-0.0622	0.0138	6.57e-06	T	G	0.754	TRUE	0.00137924	20.3125
GCST90274766	C-C motif chemokine 20 measurement	rs34729167	6	162943133	14288	0.0801	0.0179	7.65e-06	T	C	0.136	TRUE	0.00139952	20.0216
GCST90274766	C-C motif chemokine 20 measurement	rs3798304	6	167363434	14287	-0.0624	0.0138	6.13e-06	C	G	0.7473	TRUE	0.00142905	20.4433
GCST90274766	C-C motif chemokine 20 measurement	rs62456601	7	55791153	12836	0.0611	0.0137	8.2e-06	T	C	0.6697	TRUE	0.00154717	19.8872
GCST90274766	C-C motif chemokine 20 measurement	rs1129474	8	22584718	14288	0.0573	0.012	1.8e-06	T	C	0.5396	TRUE	0.00159325	22.7974
GCST90274766	C-C motif chemokine 20 measurement	rs2796032	9	115519904	14718	0.0636	0.0127	5.5e-07	T	C	0.3159	TRUE	0.00170106	25.0754
GCST90274766	C-C motif chemokine 20 measurement	rs748503	10	73509465	14288	-0.0722	0.0162	8.32e-06	T	C	0.1993	TRUE	0.00138826	19.8602
GCST90274766	C-C motif chemokine 20 measurement	rs41302923	10	127693479	14726	0.1939	0.0414	2.82e-06	A	G	0.9774	TRUE	0.00148739	21.9329
GCST90274766	C-C motif chemokine 20 measurement	rs10837780	11	42142787	14288	0.1191	0.026	4.63e-06	T	C	0.9413	TRUE	0.00146645	20.9805
GCST90274766	C-C motif chemokine 20 measurement	rs73072893	12	19657540	13230	0.2057	0.0422	1.09e-06	A	G	0.9739	TRUE	0.00179269	23.7563
GCST90274766	C-C motif chemokine 20 measurement	rs4981022	12	104149874	14721	0.0635	0.0128	7.02e-07	A	G	0.6933	TRUE	0.00166903	24.6076
GCST90274766	C-C motif chemokine 20 measurement	rs61945278	13	24524337	13386	-0.2	0.0451	9.22e-06	T	C	0.028	TRUE	0.00146696	19.6626
GCST90274766	C-C motif chemokine 20 measurement	rs118164045	14	92792639	14288	0.1297	0.0289	7.19e-06	T	C	0.9526	TRUE	0.00140767	20.1383
GCST90274766	C-C motif chemokine 20 measurement	rs151092565	14	94625543	14728	-0.1512	0.0328	4.03e-06	T	C	0.0376	TRUE	0.00144074	21.247
GCST90274766	C-C motif chemokine 20 measurement	rs2003431	14	106782532	9786	-0.1602	0.0344	3.21e-06	A	T	0.0632	TRUE	0.00221127	21.683
GCST90274766	C-C motif chemokine 20 measurement	rs1027232	15	40077948	14730	0.1072	0.0238	6.66e-06	A	C	0.0762	TRUE	0.00137542	20.2851
GCST90274766	C-C motif chemokine 20 measurement	rs6498925	16	63795821	14729	-0.0568	0.0125	5.52e-06	A	T	0.6585	TRUE	0.00139989	20.6451
GCST90274766	C-C motif chemokine 20 measurement	rs117753190	17	67136325	14243	-0.185	0.0359	2.56e-07	C	G	0.9688	TRUE	0.00186099	26.5518
GCST90274766	C-C motif chemokine 20 measurement	rs117900576	17	72761195	13224	-0.2256	0.0429	1.45e-07	C	G	0.9694	TRUE	0.00208686	27.6502
GCST90274766	C-C motif chemokine 20 measurement	rs6420556	18	56487606	14288	-0.0736	0.0158	3.19e-06	T	C	0.1755	TRUE	0.00151639	21.696
GCST90274766	C-C motif chemokine 20 measurement	rs348389	19	6535637	14288	-0.055	0.0124	9.19e-06	T	C	0.3574	TRUE	0.00137503	19.6708
GCST90274766	C-C motif chemokine 20 measurement	rs35833676	21	32961256	14732	0.0804	0.0166	1.28e-06	T	C	0.1452	TRUE	0.0015898	23.4551
GCST90274766	C-C motif chemokine 20 measurement	rs13049624	21	44005002	14288	-0.1315	0.0276	1.89e-06	A	G	0.9476	TRUE	0.00158625	22.6972
GCST90274766	C-C motif chemokine 20 measurement	rs5769672	22	49877754	14732	-0.1184	0.0257	4.09e-06	T	G	0.9406	TRUE	0.00143863	21.2216
GCST90274767	C-C motif chemokine 23 measurement	rs74127049	1	161582200	13422	0.0603	0.0132	4.92e-06	C	G	0.608	TRUE	0.00155237	20.8652
GCST90274767	C-C motif chemokine 23 measurement	rs146074782	1	203441260	12935	-0.3061	0.0626	1.01e-06	A	G	0.0116	TRUE	0.00184506	23.9062
GCST90274767	C-C motif chemokine 23 measurement	rs55755820	1	245606006	11538	-0.1035	0.0228	5.64e-06	T	G	0.899	TRUE	0.00178281	20.6032
GCST90274767	C-C motif chemokine 23 measurement	rs1001495	2	241647342	13650	0.0983	0.0215	4.83e-06	T	C	0.9113	TRUE	0.00152909	20.901
GCST90274767	C-C motif chemokine 23 measurement	rs143910182	3	6127208	14730	0.2157	0.0449	1.56e-06	T	C	0.0255	TRUE	0.00156432	23.0754
GCST90274767	C-C motif chemokine 23 measurement	rs116683909	3	14445911	14724	-0.21	0.0426	8.24e-07	A	G	0.0278	TRUE	0.0016477	24.2974
GCST90274767	C-C motif chemokine 23 measurement	rs74491711	3	40054358	14735	0.1273	0.0278	4.67e-06	A	G	0.048	TRUE	0.00142102	20.9656
GCST90274767	C-C motif chemokine 23 measurement	rs4317138	3	46462144	14288	0.0585	0.0127	4.1e-06	T	C	0.6736	TRUE	0.00148282	21.215
GCST90274767	C-C motif chemokine 23 measurement	rs2870238	4	77373079	14736	0.0574	0.0114	4.78e-07	T	C	0.4869	TRUE	0.00171747	25.3487
GCST90274767	C-C motif chemokine 23 measurement	rs2263318	6	31432006	14735	-0.1027	0.0232	9.57e-06	A	G	0.0765	TRUE	0.00132812	19.5932
GCST90274767	C-C motif chemokine 23 measurement	rs12204524	6	86144743	14727	0.1164	0.0237	9.04e-07	C	G	0.9291	TRUE	0.00163525	24.1185
GCST90274767	C-C motif chemokine 23 measurement	rs4719850	7	3238978	14726	-0.0548	0.0118	3.42e-06	T	C	0.5907	TRUE	0.00146244	21.5644
GCST90274767	C-C motif chemokine 23 measurement	rs73071153	7	17545964	14728	-0.1497	0.0319	2.7e-06	A	G	0.0393	TRUE	0.00149303	22.0193
GCST90274767	C-C motif chemokine 23 measurement	rs11285223	7	34711511	10894	-0.0671	0.0149	6.69e-06	T	C	0.6941	TRUE	0.00185814	20.2765
GCST90274767	C-C motif chemokine 23 measurement	rs80014265	9	94180109	14736	0.1307	0.0289	6.11e-06	T	C	0.0514	TRUE	0.00138603	20.4502
GCST90274767	C-C motif chemokine 23 measurement	rs2905095	9	135902793	11337	0.0664	0.0148	7.24e-06	T	C	0.3078	TRUE	0.00177233	20.125
GCST90274767	C-C motif chemokine 23 measurement	rs1926742	10	18295482	14725	0.0574	0.0125	4.39e-06	A	G	0.3093	TRUE	0.00142997	21.0836
GCST90274767	C-C motif chemokine 23 measurement	rs77354000	10	34433796	14735	-0.2064	0.0437	2.32e-06	A	G	0.9788	TRUE	0.00151164	22.3048
GCST90274767	C-C motif chemokine 23 measurement	rs17092563	10	116653091	14733	-0.202	0.0445	5.64e-06	C	G	0.9774	TRUE	0.00139664	20.6027
GCST90274767	C-C motif chemokine 23 measurement	rs11017721	10	132905425	14288	0.0971	0.0186	1.79e-07	A	G	0.1154	TRUE	0.00190377	27.2491
GCST90274767	C-C motif chemokine 23 measurement	rs112492	11	1989274	13224	-0.0692	0.014	7.7e-07	A	G	0.7293	TRUE	0.00184413	24.4281
GCST90274767	C-C motif chemokine 23 measurement	rs17735284	11	84372512	14725	0.0927	0.0202	4.45e-06	A	T	0.0922	TRUE	0.00142817	21.0571
GCST90274767	C-C motif chemokine 23 measurement	rs77083410	11	115081786	14734	0.224	0.0416	7.26e-08	C	G	0.0223	TRUE	0.00196397	28.9901
GCST90274767	C-C motif chemokine 23 measurement	rs150663378	12	57461250	11339	-0.1074	0.0233	4.04e-06	T	TAAG	0.9136	TRUE	0.00187029	21.2432
GCST90274767	C-C motif chemokine 23 measurement	rs79960240	14	94811056	14249	-0.2384	0.0537	9.02e-06	T	G	0.0143	TRUE	0.00138127	19.7062
GCST90274767	C-C motif chemokine 23 measurement	rs6497967	16	26890471	14729	-0.0547	0.0123	8.7e-06	T	C	0.3198	TRUE	0.00134094	19.7745
GCST90274767	C-C motif chemokine 23 measurement	rs12949647	17	21386459	14288	-0.0643	0.0137	2.69e-06	A	G	0.7287	TRUE	0.00153936	22.0252
GCST90274767	C-C motif chemokine 23 measurement	rs72625914	17	33992028	14726	-0.2589	0.0342	3.73e-14	T	C	0.035	TRUE	0.0038765	57.2998
GCST90274767	C-C motif chemokine 23 measurement	rs117639761	17	34195180	14736	-0.3246	0.0413	3.85e-15	A	C	0.9561	TRUE	0.00417446	61.7644
GCST90274767	C-C motif chemokine 23 measurement	rs143566774	17	34276072	14288	0.1738	0.0372	2.98e-06	A	G	0.0369	TRUE	0.00152538	21.8249
GCST90274767	C-C motif chemokine 23 measurement	rs712048	17	34326215	14723	-0.5147	0.0158	8.99e-233	A	C	0.1497	TRUE	0.0672313	1061.05
GCST90274767	C-C motif chemokine 23 measurement	rs12103669	17	47298101	14734	-0.1778	0.0402	9.74e-06	A	G	0.0234	TRUE	0.00132591	19.5593
GCST90274767	C-C motif chemokine 23 measurement	rs376974828	19	11626019	10696	-0.1724	0.039	9.85e-06	T	C	0.0385	TRUE	0.00182361	19.5373
GCST90274767	C-C motif chemokine 23 measurement	rs438811	19	45416741	14720	0.0669	0.0138	1.25e-06	T	C	0.2405	TRUE	0.00159402	23.4982
GCST90274767	C-C motif chemokine 23 measurement	rs113959305	22	51076281	13224	-0.1397	0.0285	9.5e-07	T	C	0.0559	TRUE	0.00181364	24.0236
GCST90274768	C-C motif chemokine 25 measurement	rs11589432	1	23748852	14287	0.0566	0.0119	1.97e-06	C	G	0.4781	TRUE	0.00158092	22.6192
GCST90274768	C-C motif chemokine 25 measurement	rs143132666	1	160762078	14734	-0.1934	0.0406	1.9e-06	A	C	0.0225	TRUE	0.0015377	22.6883
GCST90274768	C-C motif chemokine 25 measurement	rs142015555	1	243141624	12935	-0.2379	0.0524	5.62e-06	A	T	0.0212	TRUE	0.00159099	20.6091
GCST90274768	C-C motif chemokine 25 measurement	rs6744934	2	115179913	14288	-0.0544	0.0122	8.23e-06	T	C	0.6208	TRUE	0.00138964	19.88
GCST90274768	C-C motif chemokine 25 measurement	rs149395110	2	130959219	12880	-0.2782	0.0609	4.92e-06	T	C	0.0129	TRUE	0.00161756	20.8647
GCST90274768	C-C motif chemokine 25 measurement	rs9825982	3	132612790	12196	0.059	0.0133	9.16e-06	A	G	0.356	TRUE	0.00161095	19.6757
GCST90274768	C-C motif chemokine 25 measurement	rs7611785	3	144213414	14736	0.0941	0.0198	2.01e-06	A	G	0.103	TRUE	0.0015304	22.5834
GCST90274768	C-C motif chemokine 25 measurement	rs851850	6	67085077	14288	-0.0777	0.0163	1.87e-06	A	G	0.846	TRUE	0.00158783	22.7199
GCST90274768	C-C motif chemokine 25 measurement	rs142613772	6	161449388	11324	0.102	0.0223	4.79e-06	T	TG	0.8997	TRUE	0.00184412	20.9177
GCST90274768	C-C motif chemokine 25 measurement	rs7806274	7	155146782	13667	-0.0755	0.0161	2.74e-06	T	C	0.1668	TRUE	0.00160646	21.9876
GCST90274768	C-C motif chemokine 25 measurement	rs111437511	8	10694001	14733	0.1437	0.0297	1.31e-06	T	C	0.0428	TRUE	0.00158643	23.4068
GCST90274768	C-C motif chemokine 25 measurement	rs1705699	8	23781453	14714	-0.0546	0.0116	2.52e-06	T	C	0.5447	TRUE	0.00150344	22.1519
GCST90274768	C-C motif chemokine 25 measurement	rs12114935	8	42100809	14732	0.0769	0.0142	6.11e-08	A	G	0.7856	TRUE	0.00198678	29.3236
GCST90274768	C-C motif chemokine 25 measurement	rs141247883	8	144986071	6780	-0.5803	0.13	8.05e-06	A	G	0.9919	TRUE	0.00293031	19.92
GCST90274768	C-C motif chemokine 25 measurement	rs11140450	9	86838024	10797	-0.2681	0.0579	3.65e-06	A	T	0.9693	TRUE	0.00198185	21.4366
GCST90274768	C-C motif chemokine 25 measurement	rs116534774	9	125200862	11139	0.3717	0.0777	1.72e-06	T	C	0.9916	TRUE	0.00205024	22.8805
GCST90274768	C-C motif chemokine 25 measurement	rs635634	9	136155000	11785	-0.2482	0.0166	1.52e-50	T	C	0.1875	TRUE	0.0186164	223.519
GCST90274768	C-C motif chemokine 25 measurement	rs79990760	10	29446793	14725	0.2192	0.0478	4.52e-06	A	G	0.9825	TRUE	0.0014261	21.0265
GCST90274768	C-C motif chemokine 25 measurement	rs11028036	11	24600146	14728	0.0546	0.0117	3.06e-06	A	G	0.5707	TRUE	0.00147648	21.7748
GCST90274768	C-C motif chemokine 25 measurement	rs200184122	11	50675038	9830	-0.0822	0.018	4.96e-06	T	C	0.6982	TRUE	0.00211702	20.8502
GCST90274768	C-C motif chemokine 25 measurement	rs10792444	11	64434151	14732	-0.0865	0.0181	1.76e-06	T	C	0.8838	TRUE	0.00154789	22.8358
GCST90274768	C-C motif chemokine 25 measurement	rs636479	11	75419643	14731	0.0548	0.0119	4.12e-06	A	G	0.3757	TRUE	0.00143751	21.2035
GCST90274768	C-C motif chemokine 25 measurement	rs7296588	12	578100	14725	-0.1159	0.0116	1.66e-23	A	G	0.4365	TRUE	0.00673382	99.8141
GCST90274768	C-C motif chemokine 25 measurement	rs7137942	12	81177765	12404	-0.0637	0.0133	1.67e-06	A	G	0.6502	TRUE	0.00184591	22.9354
GCST90274768	C-C motif chemokine 25 measurement	rs34520165	12	119526244	14727	0.055	0.0122	6.54e-06	T	C	0.4114	TRUE	0.00137814	20.3211
GCST90274768	C-C motif chemokine 25 measurement	rs521795	13	22284926	14288	-0.0624	0.0122	3.14e-07	T	C	0.3844	TRUE	0.00182761	26.157
GCST90274768	C-C motif chemokine 25 measurement	rs9530655	13	78006196	14724	0.1539	0.0343	7.23e-06	A	G	0.0337	TRUE	0.00136543	20.1294
GCST90274768	C-C motif chemokine 25 measurement	rs146498677	13	94811031	13422	0.2285	0.0507	6.58e-06	C	G	0.0168	TRUE	0.00151106	20.3092
GCST90274768	C-C motif chemokine 25 measurement	rs147851492	15	56638156	14727	0.2127	0.0449	2.17e-06	A	G	0.0215	TRUE	0.00152148	22.438
GCST90274768	C-C motif chemokine 25 measurement	rs28494158	15	82219411	13867	-0.0733	0.0161	5.29e-06	T	C	0.8338	TRUE	0.00149254	20.725
GCST90274768	C-C motif chemokine 25 measurement	rs12606983	18	2511738	14715	-0.0673	0.0134	5.1e-07	T	C	0.2475	TRUE	0.00171126	25.221
GCST90274768	C-C motif chemokine 25 measurement	rs7252764	19	7827137	14736	0.2321	0.0295	3.61e-15	T	C	0.0471	TRUE	0.00418318	61.8938
GCST90274768	C-C motif chemokine 25 measurement	rs149462828	19	7901618	14288	0.3017	0.0521	7.01e-09	A	G	0.0169	TRUE	0.00234145	33.5285
GCST90274768	C-C motif chemokine 25 measurement	rs78865157	19	8107212	14726	-0.392	0.0448	2.13e-18	A	G	0.0207	TRUE	0.00517225	76.5521
GCST90274768	C-C motif chemokine 25 measurement	rs3136647	19	8115457	14288	0.7681	0.0147	0	A	G	0.1703	TRUE	0.16043	2729.86
GCST90274768	C-C motif chemokine 25 measurement	rs61345716	19	8259301	14288	-0.1048	0.0212	7.68e-07	T	C	0.1035	TRUE	0.00170741	24.4337
GCST90274768	C-C motif chemokine 25 measurement	rs516316	19	49206145	14734	-0.3279	0.0114	6.2e-182	C	G	0.4445	TRUE	0.0531651	827.207
GCST90274768	C-C motif chemokine 25 measurement	rs2317999	20	1689636	11760	-0.0577	0.013	9.06e-06	A	G	0.4566	TRUE	0.00167236	19.6966
GCST90274768	C-C motif chemokine 25 measurement	rs35376497	20	17541987	10894	0.1078	0.0243	9.16e-06	CA	C	0.086	TRUE	0.00180324	19.6764
GCST90274769	C-C motif chemokine 28 measurement	rs1514964	1	64836646	14734	-0.1263	0.0264	1.72e-06	T	C	0.9486	TRUE	0.00155097	22.8844
GCST90274769	C-C motif chemokine 28 measurement	rs17098842	1	76835048	14732	0.1458	0.0321	5.57e-06	A	G	0.9674	TRUE	0.00139841	20.6275
GCST90274769	C-C motif chemokine 28 measurement	rs6671688	1	154994265	14286	0.0534	0.0116	4.16e-06	T	C	0.5411	TRUE	0.00148119	21.1888
GCST90274769	C-C motif chemokine 28 measurement	rs291084	1	207095623	14726	0.0638	0.0111	9.04e-09	C	G	0.5279	TRUE	0.0022384	33.0321
GCST90274769	C-C motif chemokine 28 measurement	rs200181753	2	56625010	11339	-0.1842	0.039	2.32e-06	T	TG	0.9713	TRUE	0.00196346	22.3035
GCST90274769	C-C motif chemokine 28 measurement	rs76291845	2	111889358	14244	0.2696	0.0542	6.55e-07	A	G	0.9859	TRUE	0.00173403	24.7389
GCST90274769	C-C motif chemokine 28 measurement	rs145895468	2	207061115	10407	0.1331	0.0241	3.34e-08	A	AAAATAAATAAAT	0.9152	TRUE	0.0029223	30.4957
GCST90274769	C-C motif chemokine 28 measurement	rs112641086	2	207076122	14731	-0.1056	0.0198	9.64e-08	T	C	0.0895	TRUE	0.0019272	28.4406
GCST90274769	C-C motif chemokine 28 measurement	rs74855027	2	225265371	14286	0.1215	0.0271	7.35e-06	T	C	0.0639	TRUE	0.00140505	20.098
GCST90274769	C-C motif chemokine 28 measurement	rs79205279	3	124901642	13854	0.1063	0.024	9.46e-06	A	G	0.0645	TRUE	0.00141402	19.6147
GCST90274769	C-C motif chemokine 28 measurement	rs2866626	4	102569209	14285	-0.0597	0.0121	8.06e-07	C	G	0.6079	TRUE	0.00170121	24.3398
GCST90274769	C-C motif chemokine 28 measurement	rs76679915	4	125828318	11962	0.0624	0.0137	5.24e-06	T	C	0.7035	TRUE	0.0017313	20.7422
GCST90274769	C-C motif chemokine 28 measurement	rs374794081	4	138284908	11339	0.1182	0.0263	6.98e-06	A	C	0.9197	TRUE	0.00177818	20.1951
GCST90274769	C-C motif chemokine 28 measurement	rs7661151	4	157065076	14730	0.0531	0.0116	4.7e-06	T	C	0.6323	TRUE	0.00142054	20.9515
GCST90274769	C-C motif chemokine 28 measurement	rs4866742	5	43405459	12829	0.0702	0.0122	8.71e-09	T	C	0.4126	TRUE	0.0025742	33.1045
GCST90274769	C-C motif chemokine 28 measurement	rs116782490	5	84924989	12633	0.2298	0.0488	2.49e-06	A	C	0.9815	TRUE	0.00175223	22.1713
GCST90274769	C-C motif chemokine 28 measurement	rs78843608	5	102824347	14725	-0.1684	0.0323	1.85e-07	A	G	0.0376	TRUE	0.00184257	27.1782
GCST90274769	C-C motif chemokine 28 measurement	rs2631360	5	131707429	11780	0.0597	0.0128	3.1e-06	A	G	0.5481	TRUE	0.00184324	21.7498
GCST90274769	C-C motif chemokine 28 measurement	rs141430371	6	29556379	6941	-0.4948	0.112	9.97e-06	A	G	0.9936	TRUE	0.00280402	19.5118
GCST90274769	C-C motif chemokine 28 measurement	rs11754249	6	145107700	11779	0.0934	0.0205	5.21e-06	A	G	0.1058	TRUE	0.00175919	20.7545
GCST90274769	C-C motif chemokine 28 measurement	rs118111688	7	12554637	13374	0.1874	0.0424	9.88e-06	A	T	0.9776	TRUE	0.00145852	19.5318
GCST90274769	C-C motif chemokine 28 measurement	rs801520	7	18702222	14732	0.0779	0.0171	5.22e-06	A	C	0.1364	TRUE	0.00140673	20.7503
GCST90274769	C-C motif chemokine 28 measurement	rs3823797	7	77694740	14732	-0.058	0.0128	5.86e-06	A	G	0.7423	TRUE	0.00139178	20.5294
GCST90274769	C-C motif chemokine 28 measurement	rs143400203	7	115560778	14722	0.1812	0.0392	3.79e-06	T	C	0.0244	TRUE	0.00144926	21.3641
GCST90274769	C-C motif chemokine 28 measurement	rs76669782	9	90419900	12933	-0.2853	0.0513	2.68e-08	A	C	0.0176	TRUE	0.00238579	30.9244
GCST90274769	C-C motif chemokine 28 measurement	rs2519093	9	136141870	11783	-0.078	0.0162	1.47e-06	T	C	0.1883	TRUE	0.00196358	23.1785
GCST90274769	C-C motif chemokine 28 measurement	rs2477954	10	90264140	14286	-0.058	0.012	1.34e-06	T	C	0.6211	TRUE	0.00163258	23.3578
GCST90274769	C-C motif chemokine 28 measurement	rs199965585	10	93493436	11336	0.188	0.0395	1.94e-06	CT	C	0.0278	TRUE	0.00199432	22.6488
GCST90274769	C-C motif chemokine 28 measurement	rs78552613	10	105492625	14734	-0.1844	0.0395	3.04e-06	T	C	0.0271	TRUE	0.00147695	21.7906
GCST90274769	C-C motif chemokine 28 measurement	rs371663005	11	25452442	10894	-0.0959	0.0208	4.02e-06	A	G	0.8571	TRUE	0.0019475	21.2535
GCST90274769	C-C motif chemokine 28 measurement	rs73000929	11	113953622	14734	-0.1935	0.0355	5.02e-08	A	G	0.0347	TRUE	0.00201238	29.7061
GCST90274769	C-C motif chemokine 28 measurement	rs6580980	12	54692061	14285	-0.0688	0.0118	5.53e-09	A	G	0.4015	TRUE	0.00237411	33.9901
GCST90274769	C-C motif chemokine 28 measurement	rs80328354	12	55670876	14734	-0.2841	0.0599	2.11e-06	A	T	0.9884	TRUE	0.00152442	22.4921
GCST90274769	C-C motif chemokine 28 measurement	rs7958187	12	69466941	13420	-0.055	0.0122	6.54e-06	A	G	0.3872	TRUE	0.00151215	20.3208
GCST90274769	C-C motif chemokine 28 measurement	rs140404587	12	106453419	14241	-0.2617	0.0587	8.26e-06	T	G	0.0119	TRUE	0.00139375	19.8733
GCST90274769	C-C motif chemokine 28 measurement	rs77569365	13	106647340	14734	0.129	0.0282	4.77e-06	T	G	0.9561	TRUE	0.00141822	20.9229
GCST90274769	C-C motif chemokine 28 measurement	rs12589600	14	86936828	14711	0.051	0.0114	7.69e-06	A	G	0.5556	TRUE	0.00135862	20.0111
GCST90274769	C-C motif chemokine 28 measurement	rs28384995	15	91295829	14286	-0.0866	0.0194	8.05e-06	A	T	0.8668	TRUE	0.00139289	19.9238
GCST90274769	C-C motif chemokine 28 measurement	rs11078696	17	7459299	10894	-0.0855	0.017	4.92e-07	T	G	0.7824	TRUE	0.00231654	25.2903
GCST90274769	C-C motif chemokine 28 measurement	rs4346241	17	8580609	14286	0.0907	0.0204	8.75e-06	A	G	0.9021	TRUE	0.00138179	19.7648
GCST90274769	C-C motif chemokine 28 measurement	rs55843637	18	1508223	14286	0.0549	0.0119	3.96e-06	C	G	0.5287	TRUE	0.00148763	21.2809
GCST90274769	C-C motif chemokine 28 measurement	rs71363004	18	74179338	11982	0.2181	0.0466	2.87e-06	C	G	0.9802	TRUE	0.00182481	21.9012
GCST90274769	C-C motif chemokine 28 measurement	rs150193318	19	31385455	14286	0.2249	0.0501	7.16e-06	A	G	0.0212	TRUE	0.00140858	20.1485
GCST90274769	C-C motif chemokine 28 measurement	rs113582651	19	55238516	8911	0.242	0.0523	3.71e-06	T	G	0.0489	TRUE	0.00239695	21.4057
GCST90274769	C-C motif chemokine 28 measurement	rs3064568	21	22059297	11538	-0.0585	0.0131	7.98e-06	C	G	0.5068	TRUE	0.0017254	19.9386
GCST90274769	C-C motif chemokine 28 measurement	rs150258133	21	37813355	10894	0.0683	0.0148	3.93e-06	G	GCCCCCA	0.591	TRUE	0.00195111	21.2931
GCST90274769	C-C motif chemokine 28 measurement	rs139902	22	38406782	14285	0.0684	0.0121	1.58e-08	A	C	0.3659	TRUE	0.00223198	31.9507
GCST90274770	C-C motif chemokine 4-like measurement	rs148518028	2	79469060	14296	0.1989	0.044	6.17e-06	T	C	0.0317	TRUE	0.00142735	20.4317
GCST90274770	C-C motif chemokine 4-like measurement	rs143922263	2	162240222	14296	0.2198	0.0497	9.75e-06	A	G	0.0203	TRUE	0.00136626	19.5561
GCST90274770	C-C motif chemokine 4-like measurement	rs116193969	2	236974412	14296	0.2915	0.0617	2.31e-06	A	T	0.0134	TRUE	0.00155889	22.3175
GCST90274770	C-C motif chemokine 4-like measurement	rs116309267	3	756117	14723	0.1956	0.0405	1.37e-06	C	G	0.0299	TRUE	0.00158177	23.3222
GCST90274770	C-C motif chemokine 4-like measurement	rs13100427	3	22458640	14296	0.0533	0.012	8.93e-06	A	G	0.56	TRUE	0.00137809	19.7256
GCST90274770	C-C motif chemokine 4-like measurement	rs5019353	3	45755730	11743	-0.0598	0.0134	8.09e-06	T	G	0.5219	TRUE	0.00169308	19.9122
GCST90274770	C-C motif chemokine 4-like measurement	rs36100613	3	46167911	10894	-0.1164	0.016	3.46e-13	G	GA	0.2388	TRUE	0.00483475	52.9159
GCST90274770	C-C motif chemokine 4-like measurement	rs113010081	3	46457412	14296	-0.5767	0.0184	1.24e-215	T	C	0.8759	TRUE	0.0642966	982.208
GCST90274770	C-C motif chemokine 4-like measurement	rs140505982	3	46459749	13865	-0.2294	0.0415	3.24e-08	T	C	0.0248	TRUE	0.00219895	30.5512
GCST90274770	C-C motif chemokine 4-like measurement	rs142129369	3	50167084	9343	-0.173	0.0307	1.75e-08	G	GTT	0.9381	TRUE	0.00338731	31.7484
GCST90274770	C-C motif chemokine 4-like measurement	rs66822987	3	63106417	14296	0.0648	0.0146	9.06e-06	T	C	0.2289	TRUE	0.00137604	19.6962
GCST90274770	C-C motif chemokine 4-like measurement	rs9818901	3	152777012	14742	-0.1185	0.0265	7.76e-06	A	T	0.9445	TRUE	0.00135457	19.9934
GCST90274770	C-C motif chemokine 4-like measurement	rs112846979	3	190832842	14296	-0.188	0.0414	5.6e-06	T	C	0.0228	TRUE	0.00144037	20.6184
GCST90274770	C-C motif chemokine 4-like measurement	rs5743614	4	38798935	12859	0.0728	0.0143	3.56e-07	T	C	0.2565	TRUE	0.00201145	25.9133
GCST90274770	C-C motif chemokine 4-like measurement	rs111476793	4	53951496	12800	0.0869	0.019	4.79e-06	A	G	0.1344	TRUE	0.0016316	20.9153
GCST90274770	C-C motif chemokine 4-like measurement	rs78044056	4	157055604	13809	-0.2607	0.0552	2.33e-06	A	G	0.0138	TRUE	0.00161265	22.3019
GCST90274770	C-C motif chemokine 4-like measurement	rs42279	5	11317698	14738	0.0743	0.0162	4.51e-06	T	C	0.1598	TRUE	0.00142525	21.0324
GCST90274770	C-C motif chemokine 4-like measurement	rs112315344	5	33775793	14255	0.2123	0.0455	3.07e-06	T	G	0.0284	TRUE	0.00152492	21.7679
GCST90274770	C-C motif chemokine 4-like measurement	rs17792183	6	22899548	14296	0.0763	0.017	7.18e-06	T	C	0.8565	TRUE	0.0014071	20.1414
GCST90274770	C-C motif chemokine 4-like measurement	rs141958785	6	124666261	14296	0.0547	0.0123	8.7e-06	T	G	0.3884	TRUE	0.0013815	19.7744
GCST90274770	C-C motif chemokine 4-like measurement	rs112356872	7	22212109	14743	-0.2165	0.0478	5.92e-06	T	C	0.9805	TRUE	0.00138954	20.5117
GCST90274770	C-C motif chemokine 4-like measurement	rs3860989	9	33460141	11984	-0.0631	0.0142	8.84e-06	A	C	0.6988	TRUE	0.001645	19.7428
GCST90274770	C-C motif chemokine 4-like measurement	rs10990301	9	105528047	14296	0.085	0.0186	4.88e-06	A	T	0.8839	TRUE	0.00145869	20.881
GCST90274770	C-C motif chemokine 4-like measurement	rs56131468	10	132716137	14296	0.0833	0.0178	2.87e-06	A	G	0.1323	TRUE	0.00152957	21.8972
GCST90274770	C-C motif chemokine 4-like measurement	rs200664920	11	30476151	11342	0.1906	0.0364	1.64e-07	T	TA	0.965	TRUE	0.0024116	27.4136
GCST90274770	C-C motif chemokine 4-like measurement	rs143960014	12	52285090	14257	0.1953	0.0416	2.67e-06	A	G	0.0228	TRUE	0.00154354	22.0372
GCST90274770	C-C motif chemokine 4-like measurement	rs1161092	12	67722012	14296	-0.0635	0.0125	3.77e-07	A	G	0.6742	TRUE	0.0018019	25.8028
GCST90274770	C-C motif chemokine 4-like measurement	rs11619402	13	43555687	14296	0.0672	0.015	7.46e-06	A	G	0.7907	TRUE	0.00140195	20.0676
GCST90274770	C-C motif chemokine 4-like measurement	rs72800563	16	79338459	14741	-0.1765	0.0374	2.37e-06	T	G	0.9693	TRUE	0.00150856	22.2683
GCST90274770	C-C motif chemokine 4-like measurement	rs1634503	17	34421139	14295	-0.0745	0.0138	6.72e-08	A	G	0.2416	TRUE	0.00203463	29.1403
GCST90274770	C-C motif chemokine 4-like measurement	rs8064426	17	34819750	14295	-0.4104	0.0173	2.11e-124	A	G	0.1459	TRUE	0.0378764	562.68
GCST90274770	C-C motif chemokine 4-like measurement	rs17692864	17	34945214	13662	0.2321	0.0283	2.38e-16	T	C	0.9406	TRUE	0.00489926	67.2533
GCST90274770	C-C motif chemokine 4-like measurement	rs137896358	19	18917908	12745	0.2797	0.0551	3.85e-07	T	C	0.0186	TRUE	0.00201774	25.764
GCST90274770	C-C motif chemokine 4-like measurement	rs183450854	20	50372747	14737	0.2133	0.0475	7.1e-06	C	G	0.9802	TRUE	0.00136644	20.1621
GCST90274770	C-C motif chemokine 4-like measurement	rs6100282	20	57507885	12799	-0.0715	0.0159	6.9e-06	A	G	0.198	TRUE	0.00157745	20.2185
GCST90274770	C-C motif chemokine 4-like measurement	rs4817032	21	26966560	10894	-0.0899	0.0196	4.5e-06	A	T	0.8283	TRUE	0.00192744	21.0343
GCST90274771	natural killer cell receptor 2B4 measurement	rs10903115	1	25261696	14286	-0.0559	0.0122	4.61e-06	A	G	0.4429	TRUE	0.00146742	20.9915
GCST90274771	natural killer cell receptor 2B4 measurement	rs3828139	1	44253015	14286	0.0744	0.0119	4.05e-10	T	C	0.4677	TRUE	0.00272869	39.0833
GCST90274771	natural killer cell receptor 2B4 measurement	rs147033439	1	88677329	14731	0.2053	0.0411	5.88e-07	A	G	0.0249	TRUE	0.00169094	24.948
GCST90274771	natural killer cell receptor 2B4 measurement	rs11265488	1	160773957	14287	-0.0624	0.0118	1.24e-07	A	G	0.4675	TRUE	0.00195351	27.9605
GCST90274771	natural killer cell receptor 2B4 measurement	rs11265493	1	160803802	14287	0.2122	0.0119	3.99e-71	A	G	0.4066	TRUE	0.0217719	317.933
GCST90274771	natural killer cell receptor 2B4 measurement	rs113798825	1	233431752	11273	-0.3154	0.0695	5.68e-06	T	C	0.9868	TRUE	0.00182357	20.591
GCST90274771	natural killer cell receptor 2B4 measurement	rs114344979	2	49094515	14724	0.1066	0.024	8.93e-06	T	C	0.0652	TRUE	0.00133809	19.7257
GCST90274771	natural killer cell receptor 2B4 measurement	rs4672486	2	62495209	14720	0.0661	0.0117	1.61e-08	A	G	0.4329	TRUE	0.00216363	31.9133
GCST90274771	natural killer cell receptor 2B4 measurement	rs1434219	2	79554556	14287	-0.0589	0.0123	1.68e-06	T	C	0.4388	TRUE	0.00160244	22.9277
GCST90274771	natural killer cell receptor 2B4 measurement	rs56272634	2	111846068	14729	0.0704	0.0126	2.31e-08	T	C	0.6994	TRUE	0.00211501	31.2137
GCST90274771	natural killer cell receptor 2B4 measurement	rs148214660	3	112589458	14287	-0.2705	0.0612	9.87e-06	A	G	0.0131	TRUE	0.00136552	19.5331
GCST90274771	natural killer cell receptor 2B4 measurement	rs73173072	3	167513752	14718	0.1576	0.0353	8.02e-06	A	T	0.9675	TRUE	0.00135247	19.9298
GCST90274771	natural killer cell receptor 2B4 measurement	rs1574847	4	27611759	14287	-0.0637	0.0139	4.59e-06	C	G	0.2366	TRUE	0.00146781	20.9985
GCST90274771	natural killer cell receptor 2B4 measurement	rs114758826	4	174530615	14728	-0.1804	0.0337	8.65e-08	A	G	0.0393	TRUE	0.00194189	28.652
GCST90274771	natural killer cell receptor 2B4 measurement	rs72756898	5	64185695	14734	0.2056	0.0454	5.94e-06	C	G	0.0192	TRUE	0.00138998	20.5057
GCST90274771	natural killer cell receptor 2B4 measurement	rs78142752	5	96078542	14734	0.2288	0.0497	4.15e-06	T	C	0.0184	TRUE	0.00143633	21.1905
GCST90274771	natural killer cell receptor 2B4 measurement	rs140189694	5	113042679	12934	0.2783	0.0621	7.41e-06	A	T	0.9887	TRUE	0.00155037	20.0806
GCST90274771	natural killer cell receptor 2B4 measurement	rs142158359	5	152231724	10894	-0.116	0.0251	3.81e-06	T	TTGTGTG	0.0976	TRUE	0.00195673	21.3545
GCST90274771	natural killer cell receptor 2B4 measurement	rs6928352	6	614064	14731	-0.1074	0.0215	5.87e-07	A	G	0.0794	TRUE	0.00169108	24.9501
GCST90274771	natural killer cell receptor 2B4 measurement	rs149826608	7	109234908	13156	-0.3587	0.0807	8.8e-06	A	G	0.007	TRUE	0.00149948	19.7538
GCST90274771	natural killer cell receptor 2B4 measurement	rs2554697	8	3921805	11782	0.0627	0.0134	2.88e-06	A	G	0.6347	TRUE	0.00185481	21.8903
GCST90274771	natural killer cell receptor 2B4 measurement	rs145175118	8	92927069	14287	0.2308	0.052	9.06e-06	T	C	0.9818	TRUE	0.00137697	19.6972
GCST90274771	natural killer cell receptor 2B4 measurement	rs34826779	8	106570964	14287	0.063	0.0138	4.99e-06	T	G	0.248	TRUE	0.00145663	20.8383
GCST90274771	natural killer cell receptor 2B4 measurement	rs33956003	8	140546637	11339	0.0718	0.0159	6.31e-06	G	GT	0.7846	TRUE	0.00179515	20.3882
GCST90274771	natural killer cell receptor 2B4 measurement	rs10992054	9	92856642	12304	-0.3705	0.0763	1.2e-06	T	C	0.9873	TRUE	0.00191271	23.5753
GCST90274771	natural killer cell receptor 2B4 measurement	rs145111742	9	129557272	12304	0.3046	0.0689	9.83e-06	T	C	0.0304	TRUE	0.00158594	19.5412
GCST90274771	natural killer cell receptor 2B4 measurement	rs61865960	10	95662408	11810	0.2604	0.0584	8.24e-06	T	C	0.9697	TRUE	0.00168064	19.8785
GCST90274771	natural killer cell receptor 2B4 measurement	rs11020961	11	94575608	14287	0.0768	0.0161	1.84e-06	A	G	0.8167	TRUE	0.00159015	22.7515
GCST90274771	natural killer cell receptor 2B4 measurement	rs11220506	11	126335329	14729	-0.0702	0.0147	1.79e-06	A	G	0.1876	TRUE	0.00154595	22.8024
GCST90274771	natural killer cell receptor 2B4 measurement	rs3184504	12	111884608	11784	0.116	0.0128	1.27e-19	T	C	0.4764	TRUE	0.00692129	82.115
GCST90274771	natural killer cell receptor 2B4 measurement	rs149458216	16	48902293	14725	-0.2146	0.047	4.97e-06	A	C	0.0182	TRUE	0.00141382	20.8451
GCST90274771	natural killer cell receptor 2B4 measurement	rs72837690	17	7088423	14287	-0.0776	0.0125	5.37e-10	T	C	0.6405	TRUE	0.00269025	38.5339
GCST90274771	natural killer cell receptor 2B4 measurement	rs149212182	20	60283624	12321	0.2642	0.059	7.54e-06	T	C	0.0173	TRUE	0.00162484	20.0489
GCST90274771	natural killer cell receptor 2B4 measurement	rs60006581	21	38144075	14724	0.0905	0.0203	8.27e-06	A	G	0.9052	TRUE	0.00134801	19.8722
GCST90274771	natural killer cell receptor 2B4 measurement	rs139924614	22	17214005	14725	0.1618	0.0348	3.33e-06	A	G	0.9666	TRUE	0.00146591	21.6142
GCST90274772	CD40 measurement	rs17372980	1	59140291	14288	-0.0611	0.0134	5.12e-06	T	C	0.7421	TRUE	0.00145301	20.788
GCST90274772	CD40 measurement	rs4278412	1	211450157	14725	0.1978	0.0413	1.67e-06	C	G	0.0203	TRUE	0.00155533	22.9347
GCST90274772	CD40 measurement	rs138897138	2	122731427	14288	0.109	0.0216	4.5e-07	A	G	0.914	TRUE	0.0017791	25.4615
GCST90274772	CD40 measurement	rs4664334	2	161368905	14288	0.0541	0.0118	4.55e-06	T	C	0.5003	TRUE	0.001469	21.017
GCST90274772	CD40 measurement	rs3967170	3	3773438	14721	0.0789	0.017	3.46e-06	A	G	0.1353	TRUE	0.00146111	21.5376
GCST90274772	CD40 measurement	rs144949926	3	20921481	14288	-0.2655	0.0591	7.04e-06	A	G	0.9784	TRUE	0.00141049	20.1787
GCST90274772	CD40 measurement	rs12500563	4	7304426	10795	0.3143	0.0687	4.76e-06	T	G	0.9875	TRUE	0.00193514	20.9264
GCST90274772	CD40 measurement	rs9993874	4	55046724	12403	-0.0582	0.0125	3.22e-06	A	G	0.4883	TRUE	0.00174478	21.6748
GCST90274772	CD40 measurement	rs74794857	5	22143588	11760	0.0707	0.0138	3e-07	T	C	0.4128	TRUE	0.00222692	26.2426
GCST90274772	CD40 measurement	rs11755766	6	10178951	14735	-0.0504	0.0112	6.8e-06	T	C	0.5049	TRUE	0.00137239	20.2473
GCST90274772	CD40 measurement	rs200824954	7	29807677	10894	0.1568	0.0335	2.86e-06	T	G	0.0642	TRUE	0.00200698	21.904
GCST90274772	CD40 measurement	rs7798473	7	108543387	14734	-0.1041	0.0235	9.43e-06	A	C	0.0609	TRUE	0.00133005	19.6204
GCST90274772	CD40 measurement	rs149900704	8	111799116	14732	-0.1956	0.0442	9.63e-06	A	G	0.0203	TRUE	0.00132756	19.581
GCST90274772	CD40 measurement	rs75626299	9	29426599	14728	0.1458	0.0316	3.95e-06	C	G	0.9638	TRUE	0.00144334	21.2854
GCST90274772	CD40 measurement	rs9526031	13	45595067	14288	0.064	0.012	9.64e-08	A	C	0.4882	TRUE	0.00198684	28.4405
GCST90274772	CD40 measurement	rs8024256	15	26829521	14736	-0.0562	0.0121	3.41e-06	A	G	0.3092	TRUE	0.0014618	21.5696
GCST90274772	CD40 measurement	rs404842	16	84304113	14287	-0.0599	0.0123	1.12e-06	A	G	0.6433	TRUE	0.00165723	23.7128
GCST90274772	CD40 measurement	rs35864161	17	66365155	14735	-0.1269	0.0284	7.88e-06	T	G	0.9543	TRUE	0.00135316	19.9631
GCST90274772	CD40 measurement	rs34755276	19	57755822	12403	0.0587	0.0131	7.43e-06	A	G	0.3475	TRUE	0.00161623	20.0754
GCST90274772	CD40 measurement	rs7250371	19	57861085	14722	0.0686	0.0116	3.34e-09	T	C	0.3648	TRUE	0.00236993	34.9682
GCST90274772	CD40 measurement	rs187640246	20	30007295	12792	-0.2717	0.0604	6.85e-06	T	C	0.0134	TRUE	0.00157936	20.2319
GCST90274772	CD40 measurement	rs117191103	20	44464356	14736	0.3553	0.0437	4.28e-16	T	C	0.0208	TRUE	0.00446585	66.095
GCST90274772	CD40 measurement	rs73128569	20	44606446	14288	-0.1788	0.0268	2.53e-11	A	T	0.9406	TRUE	0.00310558	44.5046
GCST90274772	CD40 measurement	rs1883832	20	44746982	14736	-0.4519	0.0126	1.07e-281	T	C	0.2575	TRUE	0.0802821	1286.13
GCST90274772	CD40 measurement	rs138739860	21	18103398	11979	0.1632	0.0351	3.33e-06	T	G	0.9648	TRUE	0.00180145	21.6149
GCST90274772	CD40 measurement	rs12152184	22	45002809	12402	0.1085	0.0205	1.21e-07	A	G	0.8849	TRUE	0.00225362	28.008
GCST90274773	t-cell surface glycoprotein CD5 measurement	rs61768480	1	1103150	13670	0.0695	0.0147	2.27e-06	A	G	0.2776	TRUE	0.00163251	22.3497
GCST90274773	t-cell surface glycoprotein CD5 measurement	rs61747728	1	179526214	14287	0.1841	0.0313	4.06e-09	T	C	0.0399	TRUE	0.00241561	34.5906
GCST90274773	t-cell surface glycoprotein CD5 measurement	rs13010492	2	204776176	13421	-0.0589	0.0122	1.38e-06	C	G	0.4754	TRUE	0.00173369	23.3048
GCST90274773	t-cell surface glycoprotein CD5 measurement	rs138861398	4	77211819	11967	-0.0803	0.0151	1.05e-07	A	C	0.2321	TRUE	0.00235758	28.2751
GCST90274773	t-cell surface glycoprotein CD5 measurement	rs74874989	4	164762615	9398	0.141	0.0292	1.37e-06	A	G	0.1033	TRUE	0.00247492	23.312
GCST90274773	t-cell surface glycoprotein CD5 measurement	rs141298297	5	17157345	10894	0.1034	0.0232	8.32e-06	G	GT	0.8877	TRUE	0.00182006	19.8603
GCST90274773	t-cell surface glycoprotein CD5 measurement	rs4073745	5	176733341	14287	-0.0683	0.0131	1.85e-07	A	G	0.7003	TRUE	0.00189903	27.1793
GCST90274773	t-cell surface glycoprotein CD5 measurement	rs200888937	6	4789310	10407	0.2937	0.0615	1.79e-06	T	TTTTG	0.9787	TRUE	0.00218666	22.8021
GCST90274773	t-cell surface glycoprotein CD5 measurement	rs367364	6	32019946	14730	-0.0828	0.016	2.28e-07	T	C	0.1538	TRUE	0.0018148	26.777
GCST90274773	t-cell surface glycoprotein CD5 measurement	rs3104373	6	32600375	14735	0.0973	0.0165	3.7e-09	T	C	0.1469	TRUE	0.00235442	34.7695
GCST90274773	t-cell surface glycoprotein CD5 measurement	rs2237450	7	50716017	14287	0.0623	0.0124	5.06e-07	T	C	0.6389	TRUE	0.0017637	25.239
GCST90274773	t-cell surface glycoprotein CD5 measurement	rs17345759	7	97499410	14287	-0.1134	0.0245	3.68e-06	A	C	0.9301	TRUE	0.00149728	21.4207
GCST90274773	t-cell surface glycoprotein CD5 measurement	rs5886779	7	115257967	8386	-0.1734	0.039	8.74e-06	T	TA	0.958	TRUE	0.00235175	19.7636
GCST90274773	t-cell surface glycoprotein CD5 measurement	rs7012814	8	9173358	14287	-0.0533	0.0119	7.5e-06	A	G	0.4819	TRUE	0.0014022	20.0586
GCST90274773	t-cell surface glycoprotein CD5 measurement	rs74796205	8	67386869	13800	0.2987	0.0657	5.46e-06	A	G	0.9884	TRUE	0.00149558	20.667
GCST90274773	t-cell surface glycoprotein CD5 measurement	rs17769062	9	27496604	14287	0.1638	0.0334	9.38e-07	T	C	0.9589	TRUE	0.0016806	24.0477
GCST90274773	t-cell surface glycoprotein CD5 measurement	rs192582121	9	105614669	11438	-0.4169	0.0806	2.31e-07	A	T	0.9916	TRUE	0.00233361	26.7496
GCST90274773	t-cell surface glycoprotein CD5 measurement	rs117276991	10	6251691	14287	-0.1261	0.0256	8.4e-07	A	G	0.0751	TRUE	0.0016954	24.2599
GCST90274773	t-cell surface glycoprotein CD5 measurement	rs12416520	10	71211945	14709	-0.0629	0.0132	1.89e-06	A	G	0.7492	TRUE	0.00154135	22.7036
GCST90274773	t-cell surface glycoprotein CD5 measurement	rs60562286	10	114454187	14726	-0.1681	0.0352	1.79e-06	A	T	0.0327	TRUE	0.0015463	22.803
GCST90274773	t-cell surface glycoprotein CD5 measurement	rs4910962	11	4281522	11760	0.1465	0.0312	2.66e-06	A	C	0.9341	TRUE	0.00187131	22.0441
GCST90274773	t-cell surface glycoprotein CD5 measurement	rs4939490	11	60793651	14735	0.1083	0.012	1.8e-19	C	G	0.6328	TRUE	0.00549731	81.4396
GCST90274773	t-cell surface glycoprotein CD5 measurement	rs674379	11	60922561	12835	0.1193	0.0126	2.85e-21	C	G	0.6395	TRUE	0.00693619	89.6339
GCST90274773	t-cell surface glycoprotein CD5 measurement	rs193245191	11	102724025	12290	-0.3109	0.0696	7.93e-06	A	G	0.0109	TRUE	0.00162094	19.9504
GCST90274773	t-cell surface glycoprotein CD5 measurement	rs78808574	11	127558155	14287	-0.118	0.0265	8.47e-06	A	G	0.9449	TRUE	0.00138589	19.8249
GCST90274773	t-cell surface glycoprotein CD5 measurement	rs1259355	12	31688535	14287	0.0569	0.0119	1.74e-06	A	G	0.4361	TRUE	0.0015977	22.8597
GCST90274773	t-cell surface glycoprotein CD5 measurement	rs7295476	12	74680262	14735	-0.118	0.0265	8.47e-06	A	T	0.0501	TRUE	0.00134381	19.825
GCST90274773	t-cell surface glycoprotein CD5 measurement	rs3184504	12	111884608	11784	0.1427	0.0128	7.29e-29	T	C	0.4764	TRUE	0.0104371	124.267
GCST90274773	t-cell surface glycoprotein CD5 measurement	rs6488973	12	125487245	14722	-0.0613	0.0135	5.61e-06	A	G	0.2804	TRUE	0.00139855	20.6155
GCST90274773	t-cell surface glycoprotein CD5 measurement	rs7298384	12	129141888	14718	-0.1418	0.032	9.37e-06	A	G	0.9625	TRUE	0.00133237	19.6333
GCST90274773	t-cell surface glycoprotein CD5 measurement	rs117516652	13	39003323	14248	0.2374	0.0476	6.12e-07	A	G	0.9826	TRUE	0.00174275	24.8706
GCST90274773	t-cell surface glycoprotein CD5 measurement	rs11622090	14	93329692	13236	-0.0588	0.0128	4.35e-06	T	C	0.3206	TRUE	0.00159179	21.0994
GCST90274773	t-cell surface glycoprotein CD5 measurement	rs16541	17	37365138	14287	-0.0679	0.015	5.99e-06	A	G	0.7871	TRUE	0.00143217	20.4878
GCST90274773	t-cell surface glycoprotein CD5 measurement	rs7242462	18	45545720	14287	-0.1199	0.0187	1.44e-10	A	G	0.8853	TRUE	0.00286924	41.105
GCST90274773	t-cell surface glycoprotein CD5 measurement	rs4893	19	48833608	14735	0.1471	0.0313	2.61e-06	A	G	0.9627	TRUE	0.0014967	22.084
GCST90274774	level of T-cell differentiation antigen CD6 in blood plasma	rs143374617	1	4327524	14733	0.1766	0.0329	7.97e-08	T	C	0.0397	TRUE	0.00195187	28.8092
GCST90274774	level of T-cell differentiation antigen CD6 in blood plasma	rs841332	1	95171460	14727	-0.0721	0.0154	2.84e-06	A	G	0.8286	TRUE	0.00148617	21.9164
GCST90274774	level of T-cell differentiation antigen CD6 in blood plasma	rs12074680	1	194299592	12404	-0.1855	0.0392	2.22e-06	A	G	0.0301	TRUE	0.00180207	22.3896
GCST90274774	level of T-cell differentiation antigen CD6 in blood plasma	rs200729584	2	112870516	10407	0.3331	0.0646	2.52e-07	A	AT	0.9834	TRUE	0.0025483	26.5828
GCST90274774	level of T-cell differentiation antigen CD6 in blood plasma	rs35086654	2	173467755	13800	-0.2416	0.0517	2.97e-06	T	C	0.017	TRUE	0.00157996	21.8348
GCST90274774	level of T-cell differentiation antigen CD6 in blood plasma	rs72969761	2	227938476	14710	-0.1796	0.0376	1.78e-06	A	T	0.97	TRUE	0.00154864	22.8128
GCST90274774	level of T-cell differentiation antigen CD6 in blood plasma	rs116557290	3	26765764	14735	0.1439	0.0325	9.52e-06	A	G	0.0401	TRUE	0.0013287	19.6018
GCST90274774	level of T-cell differentiation antigen CD6 in blood plasma	rs150354514	4	7067069	11336	-0.3633	0.0813	7.87e-06	C	G	0.9897	TRUE	0.00175843	19.9652
GCST90274774	level of T-cell differentiation antigen CD6 in blood plasma	rs56294840	4	56646059	14287	0.0776	0.0171	5.68e-06	A	G	0.858	TRUE	0.00143934	20.5907
GCST90274774	level of T-cell differentiation antigen CD6 in blood plasma	rs74886615	4	83099601	12404	0.0688	0.0129	9.64e-08	A	T	0.6149	TRUE	0.00228792	28.4399
GCST90274774	level of T-cell differentiation antigen CD6 in blood plasma	rs74874989	4	164762615	9398	0.1283	0.029	9.68e-06	A	G	0.1032	TRUE	0.00207835	19.5688
GCST90274774	level of T-cell differentiation antigen CD6 in blood plasma	rs78007268	7	29401094	14248	0.2645	0.0593	8.18e-06	A	G	0.0124	TRUE	0.00139438	19.8921
GCST90274774	level of T-cell differentiation antigen CD6 in blood plasma	rs9691968	7	153635380	14735	0.0646	0.0134	1.43e-06	A	C	0.2505	TRUE	0.00157478	23.2379
GCST90274774	level of T-cell differentiation antigen CD6 in blood plasma	rs1483572	8	79635243	14287	0.0602	0.0124	1.2e-06	A	C	0.3374	TRUE	0.001647	23.5662
GCST90274774	level of T-cell differentiation antigen CD6 in blood plasma	rs60988380	9	33117954	14735	0.0955	0.0193	7.49e-07	T	C	0.1058	TRUE	0.0016589	24.4812
GCST90274774	level of T-cell differentiation antigen CD6 in blood plasma	rs28509311	9	137135257	9406	-0.2416	0.0533	5.82e-06	A	G	0.9722	TRUE	0.00217965	20.5422
GCST90274774	level of T-cell differentiation antigen CD6 in blood plasma	rs34621616	10	60891829	8910	0.1072	0.0241	8.66e-06	T	TA	0.6482	TRUE	0.00221572	19.7814
GCST90274774	level of T-cell differentiation antigen CD6 in blood plasma	rs2237995	11	60749256	14725	-0.3633	0.0218	2.35e-62	A	G	0.0784	TRUE	0.0185118	277.689
GCST90274774	level of T-cell differentiation antigen CD6 in blood plasma	rs11230555	11	60763134	14287	-0.6032	0.0134	0	A	C	0.2215	TRUE	0.124214	2026.06
GCST90274774	level of T-cell differentiation antigen CD6 in blood plasma	rs10792322	11	61761552	14734	-0.0662	0.0126	1.49e-07	T	C	0.3002	TRUE	0.00187	27.6004
GCST90274774	level of T-cell differentiation antigen CD6 in blood plasma	rs10843957	12	31647305	14725	0.0529	0.0117	6.14e-06	A	T	0.5922	TRUE	0.00138638	20.44
GCST90274774	level of T-cell differentiation antigen CD6 in blood plasma	rs597808	12	111973358	11335	0.116	0.0134	4.86e-18	A	G	0.4779	TRUE	0.00656785	74.9255
GCST90274774	level of T-cell differentiation antigen CD6 in blood plasma	rs28741066	14	20317880	12404	0.1266	0.0283	7.7e-06	T	C	0.1022	TRUE	0.00161077	20.009
GCST90274774	level of T-cell differentiation antigen CD6 in blood plasma	rs77020403	14	24430996	12404	-0.0632	0.014	6.35e-06	A	G	0.4175	TRUE	0.00164022	20.3755
GCST90274774	level of T-cell differentiation antigen CD6 in blood plasma	rs4902621	14	69103560	14725	0.0685	0.0154	8.67e-06	C	G	0.1762	TRUE	0.00134184	19.7825
GCST90274774	level of T-cell differentiation antigen CD6 in blood plasma	rs144764321	16	60666212	14287	-0.2823	0.0621	5.47e-06	A	G	0.0168	TRUE	0.00144434	20.6623
GCST90274774	level of T-cell differentiation antigen CD6 in blood plasma	rs8051133	16	86486037	14729	-0.1079	0.0236	4.83e-06	A	G	0.0691	TRUE	0.0014172	20.9007
GCST90274774	level of T-cell differentiation antigen CD6 in blood plasma	rs35634144	22	37638221	14237	0.1752	0.0376	3.17e-06	C	G	0.9711	TRUE	0.00152269	21.7086
GCST90274775	CUB domain-containing protein 1 measurement	rs5010503	1	19875930	12404	-0.1578	0.0352	7.36e-06	A	T	0.0675	TRUE	0.00161757	20.0936
GCST90274775	CUB domain-containing protein 1 measurement	rs61782461	1	101804329	14286	-0.2176	0.0471	3.84e-06	T	C	0.9829	TRUE	0.00149182	21.341
GCST90274775	CUB domain-containing protein 1 measurement	rs2990246	1	155197602	14286	-0.0566	0.012	2.4e-06	C	G	0.4028	TRUE	0.00155483	22.2438
GCST90274775	CUB domain-containing protein 1 measurement	rs59872649	2	148430383	14734	-0.1093	0.0232	2.46e-06	A	G	0.0652	TRUE	0.00150415	22.1925
GCST90274775	CUB domain-containing protein 1 measurement	rs34027772	3	43423959	12403	0.0757	0.0143	1.2e-07	T	C	0.2607	TRUE	0.00225431	28.0188
GCST90274775	CUB domain-containing protein 1 measurement	rs7618923	3	45130725	14286	-0.1738	0.0151	1.18e-30	T	C	0.1811	TRUE	0.00918811	132.46
GCST90274775	CUB domain-containing protein 1 measurement	rs2276862	3	45187785	14730	0.303	0.0146	1.14e-95	C	G	0.8212	TRUE	0.0284093	430.646
GCST90274775	CUB domain-containing protein 1 measurement	rs35478654	3	58453757	14725	-0.148	0.0312	2.1e-06	T	C	0.0367	TRUE	0.00152579	22.4986
GCST90274775	CUB domain-containing protein 1 measurement	rs111476793	4	53951496	12790	0.0895	0.0182	8.76e-07	A	G	0.1339	TRUE	0.00188718	24.1788
GCST90274775	CUB domain-containing protein 1 measurement	rs10044847	5	2103391	14719	-0.0781	0.0156	5.55e-07	C	G	0.8283	TRUE	0.00169995	25.0607
GCST90274775	CUB domain-containing protein 1 measurement	rs6452820	5	72411335	14286	-0.0738	0.0159	3.46e-06	A	G	0.8367	TRUE	0.00150575	21.5406
GCST90274775	CUB domain-containing protein 1 measurement	rs115009171	6	622484	10300	0.4223	0.0932	5.87e-06	A	G	0.0078	TRUE	0.00198934	20.527
GCST90274775	CUB domain-containing protein 1 measurement	rs9272226	6	32602396	14733	-0.0933	0.0118	2.64e-15	T	C	0.6505	TRUE	0.00422541	62.5087
GCST90274775	CUB domain-containing protein 1 measurement	rs118116993	6	162326838	14286	0.0957	0.0197	1.19e-06	A	T	0.0969	TRUE	0.00164916	23.5956
GCST90274775	CUB domain-containing protein 1 measurement	rs141653758	7	56643150	10894	-0.1132	0.0248	5.01e-06	G	GAC	0.9115	TRUE	0.00190885	20.831
GCST90274775	CUB domain-containing protein 1 measurement	rs184033839	7	89952215	14246	-0.2509	0.0514	1.05e-06	A	C	0.0133	TRUE	0.00166977	23.824
GCST90274775	CUB domain-containing protein 1 measurement	rs59803571	8	27678341	10894	0.1022	0.0227	6.73e-06	A	T	0.8817	TRUE	0.00185719	20.2661
GCST90274775	CUB domain-containing protein 1 measurement	rs6991332	8	61937553	14286	-0.0579	0.0119	1.14e-06	T	C	0.6455	TRUE	0.00165437	23.6702
GCST90274775	CUB domain-containing protein 1 measurement	rs1463919	8	91776995	14285	0.0507	0.0113	7.23e-06	A	C	0.4982	TRUE	0.00140724	20.1279
GCST90274775	CUB domain-containing protein 1 measurement	rs10964983	9	21413803	14724	-0.0616	0.0114	6.53e-08	C	G	0.5862	TRUE	0.00197909	29.1939
GCST90274775	CUB domain-containing protein 1 measurement	rs10465082	9	35993938	14733	-0.0504	0.0112	6.8e-06	T	C	0.5023	TRUE	0.00137258	20.2473
GCST90274775	CUB domain-containing protein 1 measurement	rs35176543	11	17556914	14286	0.0894	0.0201	8.68e-06	T	G	0.0924	TRUE	0.00138284	19.7798
GCST90274775	CUB domain-containing protein 1 measurement	rs672806	11	126188405	14286	0.0816	0.0116	2e-12	A	G	0.4097	TRUE	0.00345185	49.477
GCST90274775	CUB domain-containing protein 1 measurement	rs12290068	11	126261564	14726	0.1221	0.0122	1.4e-23	A	G	0.3187	TRUE	0.00675589	100.15
GCST90274775	CUB domain-containing protein 1 measurement	rs111984955	12	15991375	14725	0.2058	0.0461	8.04e-06	C	G	0.9817	TRUE	0.00135159	19.9264
GCST90274775	CUB domain-containing protein 1 measurement	rs17607930	12	60829749	14286	0.1654	0.037	7.81e-06	A	G	0.9669	TRUE	0.00139685	19.9805
GCST90274775	CUB domain-containing protein 1 measurement	rs17078000	13	84915900	14286	0.0609	0.0128	1.96e-06	A	G	0.7179	TRUE	0.00158204	22.6336
GCST90274775	CUB domain-containing protein 1 measurement	rs28535751	14	59010649	14733	-0.0541	0.0118	4.55e-06	T	C	0.6294	TRUE	0.00142469	21.017
GCST90274775	CUB domain-containing protein 1 measurement	rs59752567	15	58791416	14730	-0.0923	0.0204	6.05e-06	T	G	0.0938	TRUE	0.00138783	20.4684
GCST90274775	CUB domain-containing protein 1 measurement	rs11864674	16	66391749	14246	0.2029	0.0458	9.42e-06	A	C	0.0186	TRUE	0.00137576	19.6233
GCST90274775	CUB domain-containing protein 1 measurement	rs12928188	16	79183747	14715	-0.0658	0.0134	9.09e-07	A	T	0.2312	TRUE	0.00163595	24.1092
GCST90274775	CUB domain-containing protein 1 measurement	rs75892552	17	36021431	14286	-0.1259	0.0279	6.41e-06	T	G	0.0544	TRUE	0.00142336	20.3602
GCST90274775	CUB domain-containing protein 1 measurement	rs74811341	17	38720826	14734	-0.1323	0.0277	1.79e-06	T	C	0.0513	TRUE	0.00154585	22.8087
GCST90274775	CUB domain-containing protein 1 measurement	rs7506429	18	19991319	14286	0.0737	0.0144	3.09e-07	A	C	0.7965	TRUE	0.00183022	26.1908
GCST90274775	CUB domain-containing protein 1 measurement	rs4804148	19	11270867	14734	-0.0619	0.0125	7.35e-07	T	C	0.7187	TRUE	0.00166157	24.519
GCST90274775	CUB domain-containing protein 1 measurement	rs146583535	20	18761853	8372	0.4557	0.0968	2.51e-06	A	G	0.0265	TRUE	0.00264016	22.1566
GCST90274775	CUB domain-containing protein 1 measurement	rs2742145	21	37270018	11538	0.2325	0.051	5.14e-06	A	G	0.0213	TRUE	0.00179802	20.7793
GCST90274775	CUB domain-containing protein 1 measurement	rs191929998	22	31852311	9844	-0.1938	0.0409	2.15e-06	A	G	0.9581	TRUE	0.00227562	22.4477
GCST90274776	macrophage colony-stimulating factor 1 measurement	rs7538029	1	110474695	11335	0.0775	0.0165	2.64e-06	A	C	0.2211	TRUE	0.00194254	22.0576
GCST90274776	macrophage colony-stimulating factor 1 measurement	rs17610659	1	110503296	14286	0.1684	0.0118	3.31e-46	T	C	0.4821	TRUE	0.014056	203.638
GCST90274776	macrophage colony-stimulating factor 1 measurement	rs142421172	1	179682087	12840	0.1439	0.031	3.45e-06	A	G	0.044	TRUE	0.00167535	21.5442
GCST90274776	macrophage colony-stimulating factor 1 measurement	rs11806838	1	190519358	14286	0.0674	0.0152	9.24e-06	T	C	0.185	TRUE	0.00137444	19.6595
GCST90274776	macrophage colony-stimulating factor 1 measurement	rs11685487	2	8775320	14286	0.0944	0.0196	1.46e-06	T	C	0.1197	TRUE	0.00162113	23.1938
GCST90274776	macrophage colony-stimulating factor 1 measurement	rs846654	2	10646611	14707	-0.0519	0.0114	5.3e-06	T	C	0.5786	TRUE	0.00140731	20.7236
GCST90274776	macrophage colony-stimulating factor 1 measurement	rs116443177	2	27764122	12403	0.0827	0.0173	1.75e-06	T	C	0.1595	TRUE	0.00183905	22.848
GCST90274776	macrophage colony-stimulating factor 1 measurement	rs115370595	2	140484970	13799	-0.2277	0.0496	4.42e-06	A	G	0.9815	TRUE	0.00152494	21.0717
GCST90274776	macrophage colony-stimulating factor 1 measurement	rs72997796	3	1456080	14286	0.0888	0.0192	3.75e-06	C	G	0.1075	TRUE	0.00149508	21.3876
GCST90274776	macrophage colony-stimulating factor 1 measurement	rs188348611	3	47563522	12354	0.1847	0.0412	7.36e-06	A	T	0.9719	TRUE	0.00162415	20.0941
GCST90274776	macrophage colony-stimulating factor 1 measurement	rs76421506	3	115295680	14286	0.0778	0.0168	3.64e-06	A	G	0.853	TRUE	0.00149892	21.4427
GCST90274776	macrophage colony-stimulating factor 1 measurement	rs74849049	3	171430935	14286	-0.0914	0.02	4.88e-06	T	G	0.8992	TRUE	0.00145978	20.882
GCST90274776	macrophage colony-stimulating factor 1 measurement	rs78652121	4	13713646	12838	-0.1189	0.026	4.81e-06	C	G	0.0697	TRUE	0.00162635	20.9098
GCST90274776	macrophage colony-stimulating factor 1 measurement	rs145227560	4	48122174	10894	0.0701	0.015	2.96e-06	A	ATATGTATG	0.3712	TRUE	0.00200077	21.836
GCST90274776	macrophage colony-stimulating factor 1 measurement	rs116039112	4	154438727	14286	0.2238	0.0504	8.98e-06	A	G	0.016	TRUE	0.00137832	19.7151
GCST90274776	macrophage colony-stimulating factor 1 measurement	rs75305583	4	183461339	14286	-0.1493	0.0329	5.68e-06	T	C	0.0382	TRUE	0.00143943	20.5905
GCST90274776	macrophage colony-stimulating factor 1 measurement	rs10042665	5	78775099	14727	0.0583	0.0122	1.76e-06	C	G	0.3043	TRUE	0.00154821	22.8328
GCST90274776	macrophage colony-stimulating factor 1 measurement	rs3934571	5	174229899	14732	-0.0802	0.018	8.37e-06	T	C	0.1143	TRUE	0.00134573	19.8493
GCST90274776	macrophage colony-stimulating factor 1 measurement	rs2523992	6	30075103	14734	-0.075	0.0152	8.05e-07	T	G	0.8323	TRUE	0.00164967	24.3431
GCST90274776	macrophage colony-stimulating factor 1 measurement	rs11390042	6	90870805	10894	-0.0673	0.0147	4.69e-06	CA	C	0.464	TRUE	0.00192032	20.9564
GCST90274776	macrophage colony-stimulating factor 1 measurement	rs7825914	8	19590012	14732	0.054	0.0122	9.59e-06	A	G	0.3028	TRUE	0.00132809	19.5888
GCST90274776	macrophage colony-stimulating factor 1 measurement	rs12549430	8	80715263	14286	-0.061	0.0135	6.23e-06	A	G	0.738	TRUE	0.00142712	20.4142
GCST90274776	macrophage colony-stimulating factor 1 measurement	rs1605333	12	58388232	13237	-0.0601	0.0124	1.25e-06	C	G	0.6484	TRUE	0.00177152	23.4877
GCST90274776	macrophage colony-stimulating factor 1 measurement	rs142902162	13	75660663	12898	0.3234	0.0723	7.71e-06	T	C	0.0106	TRUE	0.00154884	20.0049
GCST90274776	macrophage colony-stimulating factor 1 measurement	rs17734417	14	58461604	14723	-0.1225	0.0265	3.79e-06	T	C	0.9466	TRUE	0.00144929	21.3659
GCST90274776	macrophage colony-stimulating factor 1 measurement	rs75869070	14	78693608	14715	0.1151	0.0239	1.47e-06	A	G	0.936	TRUE	0.00157366	23.1897
GCST90274776	macrophage colony-stimulating factor 1 measurement	rs28673875	15	45690795	14236	-0.2096	0.046	5.2e-06	A	T	0.9801	TRUE	0.00145628	20.759
GCST90274776	macrophage colony-stimulating factor 1 measurement	rs34674345	15	63787216	14286	-0.2243	0.0503	8.22e-06	T	C	0.9814	TRUE	0.00138998	19.8821
GCST90274776	macrophage colony-stimulating factor 1 measurement	rs72783071	16	60437963	14247	-0.199	0.0414	1.53e-06	T	C	0.0231	TRUE	0.00161912	23.1017
GCST90274776	macrophage colony-stimulating factor 1 measurement	rs17638424	18	3048453	14715	0.1034	0.023	6.94e-06	A	T	0.9329	TRUE	0.0013716	20.2081
GCST90274776	macrophage colony-stimulating factor 1 measurement	rs7227917	18	45546185	14286	-0.0872	0.0185	2.43e-06	A	G	0.8823	TRUE	0.00155276	22.2141
GCST90274776	macrophage colony-stimulating factor 1 measurement	rs117591817	19	58875573	14286	-0.1989	0.0435	4.82e-06	C	G	0.0348	TRUE	0.00146132	20.904
GCST90274777	cystatin-D measurement	rs1536565	1	102420542	14735	-0.1244	0.0264	2.45e-06	A	G	0.9481	TRUE	0.00150463	22.2011
GCST90274777	cystatin-D measurement	rs930735	1	202185979	14734	0.0579	0.0114	3.8e-07	A	G	0.547	TRUE	0.0017477	25.7922
GCST90274777	cystatin-D measurement	rs2791713	1	207153881	14288	0.0532	0.0117	5.44e-06	A	G	0.4536	TRUE	0.00144495	20.6724
GCST90274777	cystatin-D measurement	rs76753488	2	36609059	14736	0.1171	0.0263	8.49e-06	A	C	0.9478	TRUE	0.0013435	19.8218
GCST90274777	cystatin-D measurement	rs13397003	2	62640887	14732	0.0701	0.0141	6.64e-07	T	G	0.7748	TRUE	0.00167497	24.7138
GCST90274777	cystatin-D measurement	rs138248604	2	173718684	14731	0.2257	0.0508	8.87e-06	A	G	0.0336	TRUE	0.0013382	19.7368
GCST90274777	cystatin-D measurement	rs72980022	2	233853187	14721	0.0607	0.0126	1.45e-06	A	G	0.2813	TRUE	0.00157404	23.2048
GCST90274777	cystatin-D measurement	rs145735210	4	22724745	14242	0.2031	0.0454	7.69e-06	T	C	0.0213	TRUE	0.00140323	20.01
GCST90274777	cystatin-D measurement	rs13127297	4	23899510	14730	0.0545	0.0117	3.19e-06	A	G	0.4095	TRUE	0.00147089	21.6951
GCST90274777	cystatin-D measurement	rs35936034	4	71466227	14718	0.0628	0.0142	9.75e-06	T	C	0.2106	TRUE	0.00132714	19.5562
GCST90274777	cystatin-D measurement	rs10065995	5	10215009	14723	-0.0536	0.0121	9.43e-06	T	C	0.6595	TRUE	0.00133102	19.62
GCST90274777	cystatin-D measurement	rs150547	5	59193431	14288	0.0548	0.0119	4.12e-06	A	C	0.4071	TRUE	0.00148201	21.2034
GCST90274777	cystatin-D measurement	rs139918398	5	96079646	13457	0.3373	0.0676	6.05e-07	T	C	0.0111	TRUE	0.00184667	24.8929
GCST90274777	cystatin-D measurement	rs79359257	5	109366574	14288	0.073	0.0156	2.88e-06	T	C	0.8152	TRUE	0.00153024	21.8945
GCST90274777	cystatin-D measurement	rs9327707	5	134512655	14710	0.059	0.0118	5.73e-07	T	C	0.3955	TRUE	0.00169664	24.9966
GCST90274777	cystatin-D measurement	rs3889401	6	7051402	11759	0.0885	0.0191	3.6e-06	A	G	0.8624	TRUE	0.00182246	21.4657
GCST90274777	cystatin-D measurement	rs62436191	6	146809314	14288	0.1194	0.0234	3.35e-07	A	G	0.0762	TRUE	0.00181893	26.0325
GCST90274777	cystatin-D measurement	rs9455923	6	168345756	14734	0.0537	0.0115	3.02e-06	A	G	0.4261	TRUE	0.00147771	21.8019
GCST90274777	cystatin-D measurement	rs111613686	7	5003387	13801	-0.2439	0.0537	5.57e-06	A	G	0.0187	TRUE	0.00149251	20.6259
GCST90274777	cystatin-D measurement	rs1477229	7	131455573	14735	-0.0612	0.0136	6.8e-06	T	C	0.2323	TRUE	0.00137239	20.2473
GCST90274777	cystatin-D measurement	rs17154027	8	11713852	14288	-0.0558	0.0121	4e-06	A	G	0.6302	TRUE	0.00148621	21.2636
GCST90274777	cystatin-D measurement	rs77556255	8	43501515	9731	-0.3228	0.0723	8.02e-06	T	C	0.98	TRUE	0.0020443	19.9297
GCST90274777	cystatin-D measurement	rs4507745	8	56143053	13866	0.057	0.0122	2.98e-06	T	C	0.6482	TRUE	0.00157179	21.8257
GCST90274777	cystatin-D measurement	rs142441613	9	80647335	10894	-0.0938	0.0202	3.42e-06	G	GGCCCCGCGGA	0.8748	TRUE	0.00197541	21.5587
GCST90274777	cystatin-D measurement	rs962720	9	109490400	14287	0.0558	0.0119	2.74e-06	T	C	0.5837	TRUE	0.00153662	21.9844
GCST90274777	cystatin-D measurement	rs78295068	10	63140238	12404	0.0777	0.0173	7.08e-06	A	G	0.167	TRUE	0.00162361	20.1688
GCST90274777	cystatin-D measurement	rs7069904	10	89649838	14733	0.1309	0.0293	7.91e-06	A	G	0.0427	TRUE	0.0013529	19.9565
GCST90274777	cystatin-D measurement	rs140505821	11	21963583	13381	0.3276	0.0691	2.13e-06	A	G	0.0089	TRUE	0.00167693	22.4733
GCST90274777	cystatin-D measurement	rs4756151	11	34495358	14736	-0.094	0.0172	4.63e-08	A	C	0.1273	TRUE	0.00202274	29.8634
GCST90274777	cystatin-D measurement	rs12294339	11	34860199	14726	0.0702	0.0118	2.7e-09	T	C	0.3671	TRUE	0.00239763	35.3876
GCST90274777	cystatin-D measurement	rs145343977	11	97836152	14288	0.2679	0.0597	7.21e-06	T	C	0.0156	TRUE	0.00140739	20.1343
GCST90274777	cystatin-D measurement	rs11054069	12	11058117	14724	0.1674	0.013	6.07e-38	T	C	0.7421	TRUE	0.0111361	165.793
GCST90274777	cystatin-D measurement	rs141192864	12	31381343	14728	0.1016	0.0213	1.84e-06	T	C	0.0812	TRUE	0.00154246	22.7494
GCST90274777	cystatin-D measurement	rs4766797	12	117050587	14288	-0.0574	0.0117	9.3e-07	A	G	0.4935	TRUE	0.0016817	24.0653
GCST90274777	cystatin-D measurement	rs67020211	15	63639644	14734	0.079	0.0115	6.44e-12	T	G	0.4609	TRUE	0.00319263	47.1845
GCST90274777	cystatin-D measurement	rs12924891	16	66817975	13422	0.2573	0.0571	6.6e-06	T	C	0.0141	TRUE	0.00151054	20.3022
GCST90274777	cystatin-D measurement	rs58679828	17	64340405	14736	0.1808	0.0407	8.9e-06	A	G	0.0225	TRUE	0.00133736	19.731
GCST90274777	cystatin-D measurement	rs60586299	18	3479423	14288	-0.0654	0.0134	1.06e-06	T	C	0.3077	TRUE	0.00166437	23.8169
GCST90274777	cystatin-D measurement	rs470841	18	24286681	14736	0.0568	0.0119	1.81e-06	T	C	0.6369	TRUE	0.00154366	22.7795
GCST90274777	cystatin-D measurement	rs377316477	19	41705453	10894	0.0929	0.021	9.7e-06	A	ATT	0.8695	TRUE	0.00179319	19.5665
GCST90274777	cystatin-D measurement	rs516316	19	49206145	14734	0.0845	0.0115	2.01e-13	C	G	0.4441	TRUE	0.00365097	53.9832
GCST90274777	cystatin-D measurement	rs34074361	20	23464311	14736	0.0814	0.0145	1.98e-08	A	G	0.1953	TRUE	0.00213405	31.5104
GCST90274777	cystatin-D measurement	rs11696133	20	23810508	14288	-0.6554	0.0149	0	T	C	0.8166	TRUE	0.119265	1934.55
GCST90274777	cystatin-D measurement	rs1555472	20	23957181	12403	0.1411	0.0155	8.77e-20	A	C	0.2118	TRUE	0.006637	82.8554
GCST90274777	cystatin-D measurement	rs141179525	20	24071731	14735	-0.2583	0.0447	7.54e-09	T	C	0.9784	TRUE	0.002261	33.3868
GCST90274777	cystatin-D measurement	rs4813529	20	24691928	14714	-0.0726	0.012	1.45e-09	T	G	0.3362	TRUE	0.00248142	36.5975
GCST90274777	cystatin-D measurement	rs697699	20	51363052	14288	0.1098	0.0237	3.61e-06	A	C	0.0675	TRUE	0.00149998	21.4609
GCST90274777	cystatin-D measurement	rs7275493	21	18049996	14727	-0.0572	0.0119	1.53e-06	T	C	0.6243	TRUE	0.0015664	23.1014
GCST90274777	cystatin-D measurement	rs77121303	22	37630079	13383	-0.2516	0.0532	2.25e-06	A	G	0.983	TRUE	0.00166847	22.3632
GCST90274778	fractalkine measurement	rs114359340	1	6532317	13651	-0.1881	0.0405	3.41e-06	A	G	0.9747	TRUE	0.00157767	21.5677
GCST90274778	fractalkine measurement	rs4047522	1	161608256	11768	-0.0639	0.0142	6.8e-06	T	C	0.4952	TRUE	0.00171781	20.2466
GCST90274778	fractalkine measurement	rs77915710	1	172099857	14742	-0.1436	0.0304	2.32e-06	A	G	0.0402	TRUE	0.00151129	22.3102
GCST90274778	fractalkine measurement	rs72704449	1	179473273	14295	-0.1358	0.0298	5.19e-06	T	C	0.9547	TRUE	0.00145062	20.7638
GCST90274778	fractalkine measurement	rs71451021	2	19059082	14740	-0.165	0.0362	5.16e-06	A	C	0.9728	TRUE	0.00140748	20.7726
GCST90274778	fractalkine measurement	rs111472651	2	44117788	14728	-0.1191	0.0248	1.57e-06	C	G	0.9355	TRUE	0.0015635	23.0601
GCST90274778	fractalkine measurement	rs11682107	2	113835522	12412	-0.0675	0.0126	8.45e-08	A	G	0.5568	TRUE	0.00230686	28.6944
GCST90274778	fractalkine measurement	rs72985859	2	232254374	8297	0.1351	0.0292	3.72e-06	T	C	0.0806	TRUE	0.00257339	21.4013
GCST90274778	fractalkine measurement	rs1976172	3	1260482	14732	-0.0569	0.012	2.12e-06	C	G	0.3525	TRUE	0.00152384	22.4804
GCST90274778	fractalkine measurement	rs3732378	3	39307162	14740	0.0941	0.0154	9.94e-10	A	G	0.1671	TRUE	0.00252663	37.3318
GCST90274778	fractalkine measurement	rs35026817	3	70136592	14740	0.0633	0.0122	2.12e-07	T	G	0.3327	TRUE	0.00182305	26.9171
GCST90274778	fractalkine measurement	rs980364	4	179539497	9902	0.1479	0.0301	8.94e-07	A	G	0.9343	TRUE	0.00243233	24.1388
GCST90274778	fractalkine measurement	rs12331618	4	187139939	14729	-0.0582	0.0114	3.3e-07	A	G	0.4914	TRUE	0.00176642	26.0602
GCST90274778	fractalkine measurement	rs13167439	5	120396066	14295	-0.0903	0.0193	2.89e-06	T	C	0.89	TRUE	0.00152902	21.8877
GCST90274778	fractalkine measurement	rs2731674	5	176839890	14740	-0.0681	0.0128	1.04e-07	T	G	0.274	TRUE	0.00191665	28.3019
GCST90274778	fractalkine measurement	rs2442752	6	31351764	14743	-0.0589	0.0117	4.8e-07	T	C	0.6177	TRUE	0.00171604	25.3396
GCST90274778	fractalkine measurement	rs6937696	6	32418018	14742	-0.0811	0.012	1.4e-11	T	C	0.651	TRUE	0.00308873	45.6689
GCST90274778	fractalkine measurement	rs2736723	7	30524015	14295	0.0597	0.012	6.52e-07	A	T	0.4243	TRUE	0.00172843	24.7472
GCST90274778	fractalkine measurement	rs146481940	8	11391108	11333	-0.0865	0.0189	4.72e-06	G	GAGGAGA	0.1395	TRUE	0.00184485	20.9427
GCST90274778	fractalkine measurement	rs56397903	8	26741279	14743	0.1968	0.0424	3.46e-06	A	G	0.9744	TRUE	0.00145914	21.5407
GCST90274778	fractalkine measurement	rs16904321	8	131635787	14295	-0.0867	0.0193	7.05e-06	A	G	0.8632	TRUE	0.0014097	20.1773
GCST90274778	fractalkine measurement	rs77819349	9	81886673	14295	0.1196	0.0263	5.43e-06	C	G	0.9371	TRUE	0.00144457	20.6771
GCST90274778	fractalkine measurement	rs635634	9	136155000	11792	-0.1145	0.0166	5.29e-12	T	C	0.1884	TRUE	0.00401845	47.5687
GCST90274778	fractalkine measurement	rs56675723	11	120941125	12412	0.0666	0.0149	7.83e-06	T	C	0.7791	TRUE	0.00160707	19.9759
GCST90274778	fractalkine measurement	rs712137	12	41381284	14737	0.0563	0.012	2.71e-06	A	C	0.6601	TRUE	0.00149141	22.0087
GCST90274778	fractalkine measurement	rs10778675	12	79905558	14295	0.0792	0.0158	5.37e-07	A	C	0.1687	TRUE	0.00175465	25.1232
GCST90274778	fractalkine measurement	rs36067349	15	23001299	14294	0.0666	0.015	9e-06	T	C	0.8038	TRUE	0.00137725	19.7108
GCST90274778	fractalkine measurement	rs117698194	15	85657494	13859	-0.1996	0.0432	3.83e-06	A	G	0.0224	TRUE	0.00153799	21.3447
GCST90274778	fractalkine measurement	rs8052631	16	57167230	14295	-0.1511	0.027	2.19e-08	A	G	0.9463	TRUE	0.00218608	31.3142
GCST90274778	fractalkine measurement	rs78751841	16	57183274	14723	-0.1935	0.0433	7.87e-06	A	G	0.9764	TRUE	0.00135457	19.9677
GCST90274778	fractalkine measurement	rs671623	16	57412802	14295	0.2041	0.0118	4.99e-67	C	G	0.424	TRUE	0.0204995	299.131
GCST90274778	fractalkine measurement	rs55896747	16	57508595	14734	0.1129	0.0244	3.71e-06	T	C	0.9372	TRUE	0.00145097	21.4067
GCST90274778	fractalkine measurement	rs73007244	18	59374764	14295	0.0813	0.0179	5.57e-06	T	C	0.1321	TRUE	0.001441	20.626
GCST90274778	fractalkine measurement	rs73137770	20	52569781	13808	0.2442	0.0529	3.91e-06	C	G	0.9812	TRUE	0.00154092	21.3067
GCST90274778	fractalkine measurement	rs9981489	21	25498266	14295	0.1127	0.0254	9.12e-06	T	C	0.0652	TRUE	0.0013753	19.6843
GCST90274779	CXCL1 measurement	rs863004	1	159176831	14722	0.0661	0.0119	2.78e-08	T	C	0.3809	TRUE	0.00209138	30.8496
GCST90274779	CXCL1 measurement	rs75883619	1	191712620	14736	-0.2241	0.0502	8.04e-06	T	C	0.9769	TRUE	0.00135055	19.9259
GCST90274779	CXCL1 measurement	rs6700633	1	211439817	14726	-0.1886	0.042	7.11e-06	T	C	0.9791	TRUE	0.00136743	20.1616
GCST90274779	CXCL1 measurement	rs11428073	2	167396150	10894	-0.2254	0.0453	6.5e-07	CT	C	0.9548	TRUE	0.00226745	24.7532
GCST90274779	CXCL1 measurement	rs6807587	3	45270029	14733	0.0577	0.0128	6.55e-06	A	G	0.2947	TRUE	0.00137734	20.3176
GCST90274779	CXCL1 measurement	rs147772671	4	13514885	11328	0.195	0.0437	8.11e-06	T	TA	0.9688	TRUE	0.00175465	19.9081
GCST90274779	CXCL1 measurement	rs2122155	4	59689961	14717	-0.0538	0.0117	4.26e-06	A	G	0.5637	TRUE	0.00143466	21.1414
GCST90274779	CXCL1 measurement	rs74377501	4	74527375	10894	0.1456	0.0265	3.92e-08	G	GATCAGAAA	0.9231	TRUE	0.00276339	30.1822
GCST90274779	CXCL1 measurement	rs1366946	4	74738469	14730	-0.3134	0.0134	5.65e-121	T	C	0.7638	TRUE	0.0358055	546.927
GCST90274779	CXCL1 measurement	rs7700661	5	122405522	14719	0.0556	0.0124	7.33e-06	A	G	0.3196	TRUE	0.00136407	20.1024
GCST90274779	CXCL1 measurement	rs144747179	5	159394723	12591	0.2626	0.0582	6.42e-06	T	C	0.0157	TRUE	0.00161429	20.3552
GCST90274779	CXCL1 measurement	rs374636704	5	177372616	8911	0.3935	0.0869	5.95e-06	T	G	0.009	TRUE	0.00229575	20.4999
GCST90274779	CXCL1 measurement	rs77914035	6	54641812	10893	-0.1047	0.0206	3.72e-07	A	G	0.8675	TRUE	0.00236583	25.8273
GCST90274779	CXCL1 measurement	rs144620567	7	115483444	14730	0.1891	0.0426	9.04e-06	T	C	0.9761	TRUE	0.00133592	19.7018
GCST90274779	CXCL1 measurement	rs67797811	9	4396102	14288	0.0822	0.0179	4.39e-06	C	G	0.1691	TRUE	0.00147376	21.0852
GCST90274779	CXCL1 measurement	rs146204850	10	13896867	13801	0.2706	0.0601	6.72e-06	T	C	0.0138	TRUE	0.00146676	20.2695
GCST90274779	CXCL1 measurement	rs10508556	10	18285342	14735	0.0518	0.0116	7.99e-06	T	C	0.4633	TRUE	0.00135147	19.9381
GCST90274779	CXCL1 measurement	rs12770839	10	65297720	14724	0.0648	0.0126	2.71e-07	A	C	0.321	TRUE	0.0017931	26.4454
GCST90274779	CXCL1 measurement	rs10734292	11	20486401	11776	0.123	0.0267	4.09e-06	A	G	0.067	TRUE	0.0017989	21.2185
GCST90274779	CXCL1 measurement	rs118090102	12	28799395	12935	-0.2573	0.0582	9.83e-06	T	G	0.0166	TRUE	0.00150873	19.5419
GCST90274779	CXCL1 measurement	rs141276323	12	90180208	14728	0.1982	0.0444	8.05e-06	C	G	0.0196	TRUE	0.00135117	19.9243
GCST90274779	CXCL1 measurement	rs937341	12	125093430	14288	0.066	0.0146	6.17e-06	T	G	0.7719	TRUE	0.0014282	20.4325
GCST90274779	CXCL1 measurement	rs4474574	13	37854253	9555	-0.365	0.0779	2.79e-06	T	C	0.0146	TRUE	0.00229236	21.9493
GCST90274779	CXCL1 measurement	rs150441545	14	35091527	14288	-0.0719	0.0158	5.35e-06	A	C	0.8268	TRUE	0.00144725	20.7054
GCST90274779	CXCL1 measurement	rs2280441	15	81240669	14735	-0.1443	0.0312	3.75e-06	A	G	0.0405	TRUE	0.00144958	21.3877
GCST90274779	CXCL1 measurement	rs34658406	16	4070065	11332	0.1132	0.0244	3.5e-06	CA	C	0.9167	TRUE	0.00189576	21.5197
GCST90274779	CXCL1 measurement	rs11880837	19	14808453	14288	0.0583	0.0127	4.42e-06	A	G	0.3161	TRUE	0.00147271	21.0702
GCST90274779	CXCL1 measurement	rs2835916	21	39102421	14735	-0.0564	0.012	2.6e-06	C	G	0.3876	TRUE	0.00149691	22.087
GCST90274779	CXCL1 measurement	rs188111670	22	16564036	7743	0.0976	0.0208	2.7e-06	A	G	0.3429	TRUE	0.00283551	22.0121
GCST90274779	CXCL1 measurement	rs8136931	22	33031339	14736	-0.1533	0.0344	8.33e-06	A	G	0.0337	TRUE	0.00134587	19.8568
GCST90274780	C-X-C motif chemokine 10 measurement	rs112202639	1	44566391	14744	-0.1609	0.0336	1.68e-06	A	G	0.9671	TRUE	0.0015529	22.9284
GCST90274780	C-X-C motif chemokine 10 measurement	rs61811733	1	181143447	14738	-0.1436	0.0324	9.33e-06	C	G	0.9616	TRUE	0.00133107	19.6408
GCST90274780	C-X-C motif chemokine 10 measurement	rs1563171	2	3891773	14740	0.0592	0.0127	3.14e-06	A	G	0.7042	TRUE	0.00147197	21.7259
GCST90274780	C-X-C motif chemokine 10 measurement	rs12476448	2	14400474	14737	0.0536	0.0115	3.15e-06	T	C	0.4864	TRUE	0.00147192	21.7208
GCST90274780	C-X-C motif chemokine 10 measurement	rs820963	2	57744868	14732	-0.0539	0.0122	9.96e-06	C	G	0.3617	TRUE	0.00132319	19.5164
GCST90274780	C-X-C motif chemokine 10 measurement	rs2164693	2	139887164	14296	-0.1736	0.0393	9.99e-06	A	G	0.9625	TRUE	0.00136304	19.5098
GCST90274780	C-X-C motif chemokine 10 measurement	rs76484468	2	227559824	14744	-0.2168	0.0482	6.86e-06	T	C	0.9792	TRUE	0.00137029	20.2286
GCST90274780	C-X-C motif chemokine 10 measurement	rs12629593	3	54104178	14744	-0.0879	0.0182	1.37e-06	T	G	0.1209	TRUE	0.00157955	23.3226
GCST90274780	C-X-C motif chemokine 10 measurement	rs3846056	3	134227292	14296	-0.0559	0.0124	6.54e-06	A	G	0.3248	TRUE	0.00141954	20.3198
GCST90274780	C-X-C motif chemokine 10 measurement	rs72651343	4	76808216	14257	-0.6096	0.0619	6.98e-23	T	C	0.9892	TRUE	0.00675672	96.9723
GCST90274780	C-X-C motif chemokine 10 measurement	rs115140093	4	76910673	14744	-0.5186	0.042	5.02e-35	T	C	0.9732	TRUE	0.0102349	152.443
GCST90274780	C-X-C motif chemokine 10 measurement	rs12646113	4	77175245	14743	0.0977	0.0136	6.78e-13	T	C	0.246	TRUE	0.00348825	51.6003
GCST90274780	C-X-C motif chemokine 10 measurement	rs72682331	4	112904535	14731	0.1089	0.0209	1.88e-07	A	G	0.0979	TRUE	0.00183963	27.1459
GCST90274780	C-X-C motif chemokine 10 measurement	rs59465157	5	115740808	14744	0.1295	0.0287	6.42e-06	A	G	0.0442	TRUE	0.00137899	20.3571
GCST90274780	C-X-C motif chemokine 10 measurement	rs2523495	6	31377978	14743	0.1095	0.0196	2.31e-08	T	C	0.1048	TRUE	0.00211257	31.2074
GCST90274780	C-X-C motif chemokine 10 measurement	rs71534595	6	32516855	11719	-0.2991	0.0606	7.99e-07	T	C	0.9813	TRUE	0.00207441	24.3564
GCST90274780	C-X-C motif chemokine 10 measurement	rs56283616	6	55774512	10894	0.0677	0.0149	5.53e-06	T	C	0.352	TRUE	0.00189145	20.6407
GCST90274780	C-X-C motif chemokine 10 measurement	rs12174864	6	88557407	14295	-0.0582	0.0121	1.51e-06	A	G	0.6254	TRUE	0.0016158	23.1321
GCST90274780	C-X-C motif chemokine 10 measurement	rs117298099	6	152726625	14725	0.1456	0.0325	7.46e-06	A	G	0.0363	TRUE	0.00136116	20.0677
GCST90274780	C-X-C motif chemokine 10 measurement	rs12155428	7	3425301	14733	-0.1765	0.0375	2.52e-06	T	C	0.0284	TRUE	0.00150135	22.1497
GCST90274780	C-X-C motif chemokine 10 measurement	rs2349689	8	62003730	14296	-0.0789	0.0164	1.5e-06	A	G	0.2555	TRUE	0.0016164	23.1422
GCST90274780	C-X-C motif chemokine 10 measurement	rs143796249	9	4150061	14296	-0.2858	0.062	4.03e-06	C	G	0.012	TRUE	0.00148416	21.2462
GCST90274780	C-X-C motif chemokine 10 measurement	rs10481754	9	84196490	14296	-0.0548	0.0119	4.12e-06	T	C	0.4567	TRUE	0.00148118	21.2034
GCST90274780	C-X-C motif chemokine 10 measurement	rs4367871	10	1845059	14296	-0.0567	0.0119	1.89e-06	T	C	0.5587	TRUE	0.00158551	22.6992
GCST90274780	C-X-C motif chemokine 10 measurement	rs7115485	11	33788499	14252	0.1157	0.0254	5.24e-06	A	G	0.0613	TRUE	0.00145376	20.7462
GCST90274780	C-X-C motif chemokine 10 measurement	rs55732300	11	73731422	14730	0.1175	0.025	2.6e-06	A	G	0.929	TRUE	0.00149741	22.087
GCST90274780	C-X-C motif chemokine 10 measurement	rs11825923	11	116006514	14247	0.1921	0.0421	5.04e-06	T	C	0.0237	TRUE	0.00145926	20.8175
GCST90274780	C-X-C motif chemokine 10 measurement	rs741344	12	68597086	14296	-0.06	0.013	3.92e-06	A	G	0.7036	TRUE	0.00148783	21.2988
GCST90274780	C-X-C motif chemokine 10 measurement	rs3184504	12	111884608	11793	0.1138	0.0131	3.72e-18	T	C	0.4756	TRUE	0.00635839	75.4516
GCST90274780	C-X-C motif chemokine 10 measurement	rs1077965	15	80065337	14731	-0.0546	0.0118	3.71e-06	A	G	0.5648	TRUE	0.0014513	21.4073
GCST90274780	C-X-C motif chemokine 10 measurement	rs11645285	16	5063233	11345	-0.1096	0.0242	5.93e-06	C	G	0.9073	TRUE	0.00180468	20.5076
GCST90274780	C-X-C motif chemokine 10 measurement	rs144219691	17	33794704	10894	0.0645	0.0145	8.66e-06	A	AC	0.6875	TRUE	0.00181304	19.7835
GCST90274780	C-X-C motif chemokine 10 measurement	rs74956615	19	10427721	13671	-0.1358	0.0294	3.86e-06	A	T	0.0495	TRUE	0.00155821	21.3325
GCST90274780	C-X-C motif chemokine 10 measurement	rs4804148	19	11270867	14744	-0.0629	0.013	1.31e-06	T	C	0.7227	TRUE	0.0015853	23.4075
GCST90274780	C-X-C motif chemokine 10 measurement	rs62208309	20	51942555	14296	-0.1371	0.0309	9.13e-06	T	C	0.0542	TRUE	0.00137514	19.6833
GCST90274780	C-X-C motif chemokine 10 measurement	rs150519056	22	50774821	13661	-0.1841	0.0376	9.77e-07	T	C	0.9688	TRUE	0.00175181	23.97
GCST90274781	C-X-C motif chemokine 11 measurement	rs60141220	1	26395741	13221	-0.0777	0.0165	2.49e-06	A	G	0.1703	TRUE	0.00167449	22.1722
GCST90274781	C-X-C motif chemokine 11 measurement	rs185516256	1	51541675	14288	0.1566	0.0349	7.22e-06	T	C	0.9575	TRUE	0.00140718	20.1313
GCST90274781	C-X-C motif chemokine 11 measurement	rs2013836	1	181142796	14732	0.1383	0.0309	7.62e-06	A	C	0.0402	TRUE	0.00135792	20.0294
GCST90274781	C-X-C motif chemokine 11 measurement	rs17466177	1	222852472	14723	-0.1822	0.0409	8.4e-06	T	C	0.9741	TRUE	0.00134607	19.8423
GCST90274781	C-X-C motif chemokine 11 measurement	rs115344667	2	78400313	14736	-0.1344	0.0302	8.57e-06	T	C	0.9568	TRUE	0.00134221	19.8028
GCST90274781	C-X-C motif chemokine 11 measurement	rs114013730	2	112444622	11961	0.3893	0.0853	5.02e-06	A	G	0.9892	TRUE	0.00173839	20.8256
GCST90274781	C-X-C motif chemokine 11 measurement	rs12998222	2	153497193	13801	0.2339	0.0528	9.43e-06	T	C	0.9855	TRUE	0.00141992	19.6214
GCST90274781	C-X-C motif chemokine 11 measurement	rs148828177	2	240244812	14732	-0.1509	0.034	9.07e-06	T	C	0.0385	TRUE	0.0013353	19.6953
GCST90274781	C-X-C motif chemokine 11 measurement	rs79378014	3	114380762	14734	-0.1549	0.0341	5.56e-06	A	T	0.0325	TRUE	0.00139851	20.6317
GCST90274781	C-X-C motif chemokine 11 measurement	rs62291421	3	188015332	12305	0.2674	0.0518	2.44e-07	C	G	0.9763	TRUE	0.00216094	26.6436
GCST90274781	C-X-C motif chemokine 11 measurement	rs6827617	4	76916146	14718	-0.1724	0.0118	2.42e-48	A	G	0.6041	TRUE	0.0142958	213.428
GCST90274781	C-X-C motif chemokine 11 measurement	rs59148364	4	77130802	14721	0.1821	0.0378	1.45e-06	A	G	0.0278	TRUE	0.00157404	23.2048
GCST90274781	C-X-C motif chemokine 11 measurement	rs116470923	4	77374393	14736	-0.1975	0.0427	3.74e-06	T	C	0.0216	TRUE	0.00144967	21.3904
GCST90274781	C-X-C motif chemokine 11 measurement	rs374784992	4	119585039	11760	0.1349	0.0297	5.57e-06	A	G	0.9402	TRUE	0.00175123	20.6271
GCST90274781	C-X-C motif chemokine 11 measurement	rs112884138	4	134362360	14728	-0.0976	0.0209	3.01e-06	T	C	0.0892	TRUE	0.0014785	21.8046
GCST90274781	C-X-C motif chemokine 11 measurement	rs72747175	5	18009856	14730	0.1535	0.0326	2.49e-06	A	G	0.9608	TRUE	0.00150288	22.1678
GCST90274781	C-X-C motif chemokine 11 measurement	rs2894233	6	32011678	11917	-0.2236	0.047	1.96e-06	A	G	0.9724	TRUE	0.00189564	22.6295
GCST90274781	C-X-C motif chemokine 11 measurement	rs72925566	6	89498971	11337	-0.0973	0.0185	1.44e-07	A	G	0.1651	TRUE	0.00243403	27.657
GCST90274781	C-X-C motif chemokine 11 measurement	rs7750544	6	154177484	13644	-0.0773	0.0164	2.44e-06	T	C	0.165	TRUE	0.00162563	22.213
GCST90274781	C-X-C motif chemokine 11 measurement	rs75612655	7	101594247	12935	0.5352	0.0705	3.16e-14	T	C	0.0084	TRUE	0.00443565	57.6218
GCST90274781	C-X-C motif chemokine 11 measurement	rs111787182	7	157911633	13224	-0.1445	0.0314	4.19e-06	A	C	0.951	TRUE	0.00159889	21.1744
GCST90274781	C-X-C motif chemokine 11 measurement	rs78632565	8	70982905	14722	0.1082	0.0214	4.28e-07	T	C	0.9152	TRUE	0.00173343	25.5604
GCST90274781	C-X-C motif chemokine 11 measurement	rs7009937	8	96176796	14288	0.1175	0.025	2.6e-06	T	C	0.9321	TRUE	0.00154367	22.0869
GCST90274781	C-X-C motif chemokine 11 measurement	rs4748380	10	17590681	14732	0.0901	0.019	2.12e-06	T	C	0.1188	TRUE	0.00152412	22.4845
GCST90274781	C-X-C motif chemokine 11 measurement	rs77516076	10	50895131	14730	0.1915	0.0432	9.3e-06	C	G	0.0233	TRUE	0.00133226	19.6477
GCST90274781	C-X-C motif chemokine 11 measurement	rs10733789	10	64948684	14287	-0.0815	0.0127	1.39e-10	T	C	0.6875	TRUE	0.0028742	41.1763
GCST90274781	C-X-C motif chemokine 11 measurement	rs7475335	10	104343428	14735	-0.0646	0.0124	1.89e-07	A	C	0.3172	TRUE	0.00183854	27.1371
GCST90274781	C-X-C motif chemokine 11 measurement	rs111848253	11	22351553	11538	-0.1162	0.025	3.35e-06	A	G	0.9044	TRUE	0.00186891	21.6002
GCST90274781	C-X-C motif chemokine 11 measurement	rs10898158	11	83554112	14288	0.0609	0.0121	4.83e-07	A	G	0.6028	TRUE	0.0017698	25.3281
GCST90274781	C-X-C motif chemokine 11 measurement	rs2678131	12	43091649	14720	-0.1497	0.033	5.72e-06	T	C	0.0348	TRUE	0.00139605	20.5758
GCST90274781	C-X-C motif chemokine 11 measurement	rs10876335	12	53150540	13240	0.0607	0.0133	5.02e-06	C	G	0.3069	TRUE	0.00157074	20.8261
GCST90274781	C-X-C motif chemokine 11 measurement	rs3184504	12	111884608	11785	0.1236	0.0132	7.7e-21	T	C	0.4764	TRUE	0.00738483	87.6628
GCST90274781	C-X-C motif chemokine 11 measurement	rs146418170	13	46456497	10894	0.1109	0.0245	6e-06	G	GTGCT	0.9117	TRUE	0.00187727	20.4857
GCST90274781	C-X-C motif chemokine 11 measurement	rs371789589	13	53082648	12189	0.154	0.034	5.91e-06	A	G	0.0398	TRUE	0.00168029	20.5122
GCST90274781	C-X-C motif chemokine 11 measurement	rs12433317	14	50775476	14288	0.0571	0.012	1.95e-06	A	G	0.4282	TRUE	0.00158216	22.6386
GCST90274781	C-X-C motif chemokine 11 measurement	rs147096628	16	55366068	12935	-0.239	0.0529	6.24e-06	A	C	0.0224	TRUE	0.00157555	20.4088
GCST90274781	C-X-C motif chemokine 11 measurement	rs222772	17	3584167	11538	-0.0654	0.0144	5.58e-06	T	C	0.428	TRUE	0.00178453	20.6232
GCST90274781	C-X-C motif chemokine 11 measurement	rs7222922	17	34335694	14726	-0.0882	0.0182	1.26e-06	T	C	0.1205	TRUE	0.00159227	23.482
GCST90274781	C-X-C motif chemokine 11 measurement	rs144908342	17	71105507	14727	-0.1763	0.0394	7.65e-06	A	G	0.0292	TRUE	0.00135771	20.0195
GCST90274781	C-X-C motif chemokine 11 measurement	rs2245786	20	4795382	14721	-0.0599	0.0131	4.82e-06	A	G	0.6525	TRUE	0.00141826	20.9051
GCST90274781	C-X-C motif chemokine 11 measurement	rs191536201	20	17839484	11194	-0.3323	0.0684	1.18e-06	A	G	0.0117	TRUE	0.00210401	23.5978
GCST90274781	C-X-C motif chemokine 11 measurement	rs17824652	20	41987913	14288	0.1168	0.0258	5.98e-06	T	C	0.9406	TRUE	0.00143236	20.4921
GCST90274782	C-X-C motif chemokine 5 measurement	rs9429422	1	112467126	14288	0.0601	0.0135	8.51e-06	T	C	0.2633	TRUE	0.00138519	19.8162
GCST90274782	C-X-C motif chemokine 5 measurement	rs4279906	1	211477063	14717	0.2082	0.042	7.15e-07	T	C	0.0209	TRUE	0.00166694	24.5699
GCST90274782	C-X-C motif chemokine 5 measurement	rs11428073	2	167396150	10894	-0.1999	0.0449	8.5e-06	CT	C	0.9545	TRUE	0.00181617	19.8177
GCST90274782	C-X-C motif chemokine 5 measurement	rs7636889	3	56874033	14733	-0.0768	0.0137	2.07e-08	A	G	0.7593	TRUE	0.00212846	31.4212
GCST90274782	C-X-C motif chemokine 5 measurement	rs141437550	3	124310529	11330	-0.107	0.0229	2.98e-06	T	TA	0.9061	TRUE	0.00192323	21.8283
GCST90274782	C-X-C motif chemokine 5 measurement	rs146553494	3	183850210	14733	0.1844	0.0377	1e-06	A	G	0.0265	TRUE	0.00162122	23.921
GCST90274782	C-X-C motif chemokine 5 measurement	rs11734099	4	6891435	14731	0.0769	0.0153	5e-07	A	G	0.1845	TRUE	0.00171196	25.2587
GCST90274782	C-X-C motif chemokine 5 measurement	rs28750249	4	23807061	14735	-0.118	0.0266	9.16e-06	T	G	0.945	TRUE	0.00133374	19.6762
GCST90274782	C-X-C motif chemokine 5 measurement	rs425535	4	74863997	14731	0.5063	0.0181	3.52e-172	T	C	0.1127	TRUE	0.0504371	782.348
GCST90274782	C-X-C motif chemokine 5 measurement	rs79649467	4	74880852	14288	-0.1721	0.0276	4.5e-10	T	G	0.0605	TRUE	0.00271389	38.8761
GCST90274782	C-X-C motif chemokine 5 measurement	rs77914035	6	54641812	10893	-0.1174	0.0206	1.2e-08	A	G	0.8675	TRUE	0.00297277	32.473
GCST90274782	C-X-C motif chemokine 5 measurement	rs2647400	6	76351999	14734	0.0631	0.013	1.21e-06	C	G	0.2784	TRUE	0.00159646	23.5566
GCST90274782	C-X-C motif chemokine 5 measurement	rs7781261	7	111992684	14728	-0.0675	0.0151	7.81e-06	A	G	0.8155	TRUE	0.00135494	19.98
GCST90274782	C-X-C motif chemokine 5 measurement	rs11779495	8	81858024	14288	0.1153	0.0253	5.18e-06	A	G	0.0709	TRUE	0.00145149	20.7662
GCST90274782	C-X-C motif chemokine 5 measurement	rs6993770	8	106581528	14288	-0.1058	0.0135	4.61e-15	A	T	0.7312	TRUE	0.00428025	61.4106
GCST90274782	C-X-C motif chemokine 5 measurement	rs2004100	8	144554731	13224	0.0675	0.0147	4.39e-06	T	C	0.2492	TRUE	0.00159191	21.0818
GCST90274782	C-X-C motif chemokine 5 measurement	rs3183927	9	100684757	14725	-0.0619	0.0121	3.13e-07	A	G	0.6436	TRUE	0.00177412	26.1669
GCST90274782	C-X-C motif chemokine 5 measurement	rs10821552	9	136939992	9841	-0.1132	0.0156	3.97e-13	A	C	0.3353	TRUE	0.00532215	52.6448
GCST90274782	C-X-C motif chemokine 5 measurement	rs7090111	10	65077994	14735	-0.1734	0.0117	1.08e-49	C	G	0.5834	TRUE	0.0146876	219.618
GCST90274782	C-X-C motif chemokine 5 measurement	rs111848253	11	22351553	11538	-0.1111	0.0249	8.13e-06	A	G	0.9045	TRUE	0.00172246	19.9046
GCST90274782	C-X-C motif chemokine 5 measurement	rs140828666	13	53109423	12401	-0.1474	0.0322	4.7e-06	A	G	0.9544	TRUE	0.00168692	20.9514
GCST90274782	C-X-C motif chemokine 5 measurement	rs34658406	16	4070065	11332	0.1141	0.0246	3.51e-06	CA	C	0.9167	TRUE	0.00189483	21.5092
GCST90274782	C-X-C motif chemokine 5 measurement	rs916776	16	26812516	14287	0.0546	0.0122	7.63e-06	T	G	0.3883	TRUE	0.00139996	20.0265
GCST90274782	C-X-C motif chemokine 5 measurement	rs7197943	16	64226202	14719	0.0552	0.0123	7.2e-06	A	C	0.6522	TRUE	0.00136646	20.1377
GCST90274782	C-X-C motif chemokine 5 measurement	rs59312158	16	88582345	13672	-0.19	0.0385	8.01e-07	A	G	0.0309	TRUE	0.0017782	24.3513
GCST90274782	C-X-C motif chemokine 5 measurement	rs10403201	19	14764810	14730	-0.0601	0.0127	2.22e-06	A	G	0.2925	TRUE	0.00151803	22.3915
GCST90274782	C-X-C motif chemokine 5 measurement	rs188111670	22	16564036	7743	0.0949	0.0209	5.61e-06	A	G	0.3428	TRUE	0.00265568	20.6124
GCST90274783	C-X-C motif chemokine 6 measurement	rs77336315	1	97287518	13809	0.2417	0.0532	5.54e-06	A	C	0.9838	TRUE	0.00149252	20.638
GCST90274783	C-X-C motif chemokine 6 measurement	rs12075	1	159175354	14741	0.0816	0.0115	1.29e-12	A	G	0.5554	TRUE	0.0034039	50.3414
GCST90274783	C-X-C motif chemokine 6 measurement	rs6540677	1	211474259	12840	-0.185	0.0416	8.7e-06	T	C	0.9711	TRUE	0.00153788	19.7738
GCST90274783	C-X-C motif chemokine 6 measurement	rs184103539	1	222149663	12841	-0.1603	0.0351	4.95e-06	T	C	0.039	TRUE	0.00162162	20.8538
GCST90274783	C-X-C motif chemokine 6 measurement	rs11428073	2	167396150	10894	-0.2774	0.0457	1.28e-09	CT	C	0.955	TRUE	0.00337075	36.8384
GCST90274783	C-X-C motif chemokine 6 measurement	rs545114	3	15082196	14743	-0.0558	0.0125	8.04e-06	A	G	0.6634	TRUE	0.00134982	19.9246
GCST90274783	C-X-C motif chemokine 6 measurement	rs147772671	4	13514885	11328	0.1961	0.0439	7.93e-06	T	TA	0.9688	TRUE	0.00175836	19.9503
GCST90274783	C-X-C motif chemokine 6 measurement	rs16850073	4	74703999	14296	0.4978	0.0118	0	T	C	0.3722	TRUE	0.110707	1779.45
GCST90274783	C-X-C motif chemokine 6 measurement	rs116381873	4	74825095	13379	-0.264	0.0531	6.64e-07	T	C	0.9852	TRUE	0.00184414	24.7146
GCST90274783	C-X-C motif chemokine 6 measurement	rs191180456	4	74826316	13809	-0.406	0.0648	3.72e-10	T	C	0.0112	TRUE	0.0028347	39.25
GCST90274783	C-X-C motif chemokine 6 measurement	rs35096759	4	75172482	14296	0.2109	0.0427	7.85e-07	T	C	0.0308	TRUE	0.0017035	24.3914
GCST90274783	C-X-C motif chemokine 6 measurement	rs374784992	4	119585039	11768	0.1333	0.0298	7.71e-06	A	G	0.9401	TRUE	0.00169741	20.0057
GCST90274783	C-X-C motif chemokine 6 measurement	rs77914035	6	54641812	10893	-0.0916	0.0207	9.64e-06	A	G	0.8674	TRUE	0.00179441	19.5781
GCST90274783	C-X-C motif chemokine 6 measurement	rs140636555	6	154116420	11334	0.0884	0.018	9.06e-07	T	TA	0.839	TRUE	0.0021235	24.1148
GCST90274783	C-X-C motif chemokine 6 measurement	rs17147002	7	88295512	14734	-0.0538	0.0119	6.15e-06	A	G	0.5826	TRUE	0.00138531	20.4367
GCST90274783	C-X-C motif chemokine 6 measurement	rs144620567	7	115483444	14738	0.1887	0.0426	9.44e-06	T	C	0.9761	TRUE	0.00132956	19.6185
GCST90274783	C-X-C motif chemokine 6 measurement	rs182381042	8	93838957	12935	-0.3831	0.0799	1.63e-06	A	G	0.0074	TRUE	0.00177416	22.986
GCST90274783	C-X-C motif chemokine 6 measurement	rs4877818	9	86683575	11538	0.0625	0.0134	3.1e-06	T	G	0.5188	TRUE	0.00188192	21.7508
GCST90274783	C-X-C motif chemokine 6 measurement	rs10984957	9	123330336	14740	-0.1024	0.0228	7.08e-06	A	C	0.0754	TRUE	0.00136659	20.1684
GCST90274783	C-X-C motif chemokine 6 measurement	rs111836168	10	24373882	12412	-0.2018	0.0443	5.23e-06	T	G	0.0323	TRUE	0.00166904	20.7475
GCST90274783	C-X-C motif chemokine 6 measurement	rs11598331	10	121351367	14737	0.0791	0.0179	9.92e-06	A	G	0.1233	TRUE	0.00132331	19.5249
GCST90274783	C-X-C motif chemokine 6 measurement	rs142702207	11	86628253	14249	-0.1882	0.0419	7.07e-06	T	C	0.0296	TRUE	0.00141388	20.1721
GCST90274783	C-X-C motif chemokine 6 measurement	rs118177380	11	106531034	14296	0.2275	0.051	8.17e-06	A	G	0.0188	TRUE	0.00138996	19.8958
GCST90274783	C-X-C motif chemokine 6 measurement	rs3184504	12	111884608	11793	0.0679	0.0131	2.18e-07	T	C	0.4766	TRUE	0.00227292	26.8611
GCST90274783	C-X-C motif chemokine 6 measurement	rs71203034	13	77616524	10893	0.0758	0.0162	2.88e-06	CTCCA	C	0.2555	TRUE	0.00200581	21.8891
GCST90274783	C-X-C motif chemokine 6 measurement	rs34080302	14	89402542	14296	0.0605	0.0131	3.87e-06	T	G	0.715	TRUE	0.00148973	21.3259
GCST90274783	C-X-C motif chemokine 6 measurement	rs11547311	16	2222286	13232	0.1285	0.0272	2.31e-06	T	C	0.0649	TRUE	0.00168388	22.3153
GCST90274783	C-X-C motif chemokine 6 measurement	rs8049795	16	86395119	14744	-0.0538	0.0119	6.15e-06	T	C	0.4107	TRUE	0.00138437	20.4367
GCST90274783	C-X-C motif chemokine 6 measurement	rs12480971	20	45697196	14729	-0.1011	0.0225	7.01e-06	T	C	0.0744	TRUE	0.00136889	20.1873
GCST90274783	C-X-C motif chemokine 6 measurement	rs117109857	21	39099887	14743	0.1897	0.0415	4.85e-06	C	G	0.0242	TRUE	0.00141526	20.892
GCST90274783	C-X-C motif chemokine 6 measurement	rs377588320	22	35739167	10271	-0.3485	0.0719	1.25e-06	A	C	0.9837	TRUE	0.00228214	23.4889
GCST90274784	C-X-C motif chemokine 9 measurement	rs192119373	1	3823464	8829	0.6177	0.1287	1.59e-06	T	G	0.0057	TRUE	0.00260229	23.0303
GCST90274784	C-X-C motif chemokine 9 measurement	rs4047522	1	161608256	11760	-0.0645	0.0137	2.5e-06	T	C	0.4962	TRUE	0.00188128	22.1618
GCST90274784	C-X-C motif chemokine 9 measurement	rs10921271	1	192799276	12404	0.0626	0.0138	5.73e-06	A	G	0.6904	TRUE	0.00165619	20.5741
GCST90274784	C-X-C motif chemokine 9 measurement	rs114033894	2	86977227	14287	-0.2245	0.0488	4.22e-06	T	G	0.981	TRUE	0.00147914	21.1608
GCST90274784	C-X-C motif chemokine 9 measurement	rs7600322	2	204754353	13849	0.057	0.0118	1.36e-06	T	C	0.5214	TRUE	0.00168204	23.3304
GCST90274784	C-X-C motif chemokine 9 measurement	rs79551873	2	231423737	14287	0.0533	0.0119	7.5e-06	T	C	0.3563	TRUE	0.0014022	20.0586
GCST90274784	C-X-C motif chemokine 9 measurement	rs72991127	2	236906094	14287	-0.0583	0.0131	8.57e-06	C	G	0.264	TRUE	0.00138437	19.8031
GCST90274784	C-X-C motif chemokine 9 measurement	rs35435997	2	242665455	12791	0.0915	0.02	4.76e-06	A	G	0.1125	TRUE	0.00163368	20.9274
GCST90274784	C-X-C motif chemokine 9 measurement	rs7429588	3	46835250	14285	0.0592	0.0134	9.97e-06	T	C	0.706	TRUE	0.00136446	19.5152
GCST90274784	C-X-C motif chemokine 9 measurement	rs11130569	3	57075894	14727	-0.051	0.0114	7.69e-06	A	G	0.4547	TRUE	0.00135715	20.0111
GCST90274784	C-X-C motif chemokine 9 measurement	rs6548432	3	76525063	14724	-0.0514	0.0114	6.52e-06	A	G	0.4276	TRUE	0.00137877	20.3263
GCST90274784	C-X-C motif chemokine 9 measurement	rs62272916	3	151541803	14710	-0.0834	0.0176	2.15e-06	A	G	0.1182	TRUE	0.00152416	22.4516
GCST90274784	C-X-C motif chemokine 9 measurement	rs10008912	4	7148069	14287	0.0586	0.0131	7.7e-06	A	G	0.5255	TRUE	0.00139863	20.0075
GCST90274784	C-X-C motif chemokine 9 measurement	rs4241577	4	76930776	14724	-0.1419	0.0128	1.47e-28	A	C	0.2629	TRUE	0.00827769	122.881
GCST90274784	C-X-C motif chemokine 9 measurement	rs80348644	4	160574480	14734	0.1546	0.0332	3.21e-06	T	C	0.0336	TRUE	0.00146955	21.6812
GCST90274784	C-X-C motif chemokine 9 measurement	rs145607633	5	19287867	14287	0.0728	0.0154	2.28e-06	T	C	0.1625	TRUE	0.00156171	22.344
GCST90274784	C-X-C motif chemokine 9 measurement	rs34965575	6	3254080	11334	-0.0784	0.0175	7.46e-06	A	AG	0.1671	TRUE	0.00176768	20.0669
GCST90274784	C-X-C motif chemokine 9 measurement	rs2535260	6	29628883	14735	0.0642	0.0144	8.26e-06	C	G	0.8128	TRUE	0.00134713	19.874
GCST90274784	C-X-C motif chemokine 9 measurement	rs9366778	6	31269173	14735	-0.0605	0.0115	1.43e-07	A	G	0.4075	TRUE	0.00187478	27.673
GCST90274784	C-X-C motif chemokine 9 measurement	rs181816009	6	31423412	11985	-0.1603	0.0342	2.77e-06	A	G	0.0378	TRUE	0.00182971	21.9656
GCST90274784	C-X-C motif chemokine 9 measurement	rs783149	6	161088918	14287	-0.0805	0.0144	2.27e-08	A	C	0.1958	TRUE	0.00218261	31.2468
GCST90274784	C-X-C motif chemokine 9 measurement	rs12191307	6	161256529	14287	-0.1452	0.0197	1.7e-13	A	G	0.098	TRUE	0.00378801	54.3175
GCST90274784	C-X-C motif chemokine 9 measurement	rs656739	7	29049949	14735	0.0562	0.0119	2.33e-06	A	G	0.6566	TRUE	0.00151137	22.3008
GCST90274784	C-X-C motif chemokine 9 measurement	rs142119726	7	48859798	13800	0.2705	0.0551	9.14e-07	T	C	0.9851	TRUE	0.00174339	24.0973
GCST90274784	C-X-C motif chemokine 9 measurement	rs1758695	9	94165889	14732	0.0511	0.0115	8.85e-06	T	G	0.5681	TRUE	0.00133845	19.7418
GCST90274784	C-X-C motif chemokine 9 measurement	rs113504136	10	13400390	14723	-0.1494	0.0338	9.86e-06	T	G	0.0325	TRUE	0.00132524	19.5348
GCST90274784	C-X-C motif chemokine 9 measurement	rs6586167	10	90756146	14735	-0.052	0.0114	5.08e-06	T	G	0.5056	TRUE	0.00141005	20.8036
GCST90274784	C-X-C motif chemokine 9 measurement	rs61875680	10	107966626	14287	-0.0758	0.0158	1.61e-06	A	G	0.1611	TRUE	0.00160836	23.0125
GCST90274784	C-X-C motif chemokine 9 measurement	rs192488790	11	7767109	13421	0.2369	0.0532	8.47e-06	T	C	0.0168	TRUE	0.0014753	19.8263
GCST90274784	C-X-C motif chemokine 9 measurement	rs368022534	11	102612924	9256	0.1686	0.0371	5.51e-06	A	G	0.9563	TRUE	0.00222626	20.6478
GCST90274784	C-X-C motif chemokine 9 measurement	rs58524610	12	11768143	14287	0.223	0.0491	5.58e-06	T	G	0.0204	TRUE	0.00144171	20.6246
GCST90274784	C-X-C motif chemokine 9 measurement	rs3184504	12	111884608	11784	0.1008	0.013	8.92e-15	T	C	0.4744	TRUE	0.00507612	60.1119
GCST90274784	C-X-C motif chemokine 9 measurement	rs11059314	12	128159229	14287	-0.0559	0.0124	6.54e-06	T	C	0.6535	TRUE	0.00142044	20.3198
GCST90274784	C-X-C motif chemokine 9 measurement	rs118106660	14	54798313	13800	0.259	0.0573	6.18e-06	A	G	0.0138	TRUE	0.00147832	20.4281
GCST90274784	C-X-C motif chemokine 9 measurement	rs7149776	14	74739091	14286	-0.0574	0.0115	6e-07	A	T	0.5236	TRUE	0.00174085	24.9096
GCST90274784	C-X-C motif chemokine 9 measurement	rs182152471	16	1803589	13667	0.1861	0.0385	1.34e-06	T	C	0.028	TRUE	0.0017067	23.3619
GCST90274784	C-X-C motif chemokine 9 measurement	rs4888966	16	79431853	14287	-0.157	0.0343	4.71e-06	C	G	0.9683	TRUE	0.00146431	20.9484
GCST90274784	C-X-C motif chemokine 9 measurement	rs75525140	18	28624793	14725	-0.2062	0.0465	9.23e-06	C	G	0.9819	TRUE	0.00133363	19.6613
GCST90274784	C-X-C motif chemokine 9 measurement	rs74956615	19	10427721	13662	-0.1309	0.0286	4.72e-06	A	T	0.049	TRUE	0.00153097	20.9452
GCST90274784	C-X-C motif chemokine 9 measurement	rs73606147	20	2538467	13379	0.2792	0.059	2.22e-06	A	C	0.0133	TRUE	0.001671	22.3904
GCST90274784	C-X-C motif chemokine 9 measurement	rs62200304	20	20119931	14287	-0.115	0.0244	2.44e-06	A	C	0.9336	TRUE	0.00155239	22.2103
GCST90274784	C-X-C motif chemokine 9 measurement	rs73194812	21	18734554	14730	0.1821	0.0391	3.2e-06	A	G	0.9758	TRUE	0.00147036	21.6874
GCST90274784	C-X-C motif chemokine 9 measurement	rs73367822	21	45024252	11760	-0.0588	0.0126	3.06e-06	T	C	0.5804	TRUE	0.00184843	21.7741
GCST90274785	delta and Notch-like epidermal growth factor-related receptor measurement	rs10191831	2	41864408	12403	-0.0591	0.0125	2.27e-06	T	C	0.4361	TRUE	0.00179906	22.3504
GCST90274785	delta and Notch-like epidermal growth factor-related receptor measurement	rs34051945	2	52227365	11326	-0.0733	0.0165	8.9e-06	A	AT	0.8131	TRUE	0.00173943	19.7316
GCST90274785	delta and Notch-like epidermal growth factor-related receptor measurement	rs35107184	2	113834459	11759	0.0586	0.013	6.55e-06	T	G	0.4047	TRUE	0.001725	20.3158
GCST90274785	delta and Notch-like epidermal growth factor-related receptor measurement	rs116540722	2	168312525	14735	-0.1726	0.0381	5.89e-06	A	G	0.0313	TRUE	0.00139084	20.5198
GCST90274785	delta and Notch-like epidermal growth factor-related receptor measurement	rs207671	2	230256586	14287	0.1016	0.0117	3.83e-18	A	G	0.5359	TRUE	0.00525035	75.3971
GCST90274785	delta and Notch-like epidermal growth factor-related receptor measurement	rs35032874	2	230309360	14287	0.132	0.0132	1.52e-23	T	G	0.7027	TRUE	0.00695072	99.986
GCST90274785	delta and Notch-like epidermal growth factor-related receptor measurement	rs62193248	2	230596917	14287	0.213	0.0123	3.5e-67	A	T	0.6507	TRUE	0.0205583	299.839
GCST90274785	delta and Notch-like epidermal growth factor-related receptor measurement	rs62253189	3	69959680	14718	-0.108	0.0244	9.59e-06	A	G	0.9404	TRUE	0.00132936	19.5888
GCST90274785	delta and Notch-like epidermal growth factor-related receptor measurement	rs116794986	3	99306038	14735	0.2476	0.0554	7.85e-06	A	G	0.9884	TRUE	0.00135376	19.9721
GCST90274785	delta and Notch-like epidermal growth factor-related receptor measurement	rs9289590	3	139639117	12404	-0.0652	0.0142	4.4e-06	T	C	0.7033	TRUE	0.00169676	21.0789
GCST90274785	delta and Notch-like epidermal growth factor-related receptor measurement	rs13107325	4	103188709	14732	0.1066	0.0233	4.76e-06	T	C	0.0697	TRUE	0.00141881	20.9288
GCST90274785	delta and Notch-like epidermal growth factor-related receptor measurement	rs11725578	4	160466825	14287	-0.0584	0.0128	5.05e-06	C	G	0.697	TRUE	0.0014549	20.8135
GCST90274785	delta and Notch-like epidermal growth factor-related receptor measurement	rs74890918	6	32953148	14287	0.2266	0.0502	6.36e-06	A	G	0.0157	TRUE	0.00142414	20.3728
GCST90274785	delta and Notch-like epidermal growth factor-related receptor measurement	rs7809355	7	25386238	14287	-0.0734	0.0164	7.62e-06	A	C	0.1553	TRUE	0.00140009	20.0283
GCST90274785	delta and Notch-like epidermal growth factor-related receptor measurement	rs117343254	7	152385669	14287	-0.1281	0.0274	2.94e-06	C	G	0.942	TRUE	0.00152754	21.8543
GCST90274785	delta and Notch-like epidermal growth factor-related receptor measurement	rs77209370	9	113330834	14231	0.1346	0.0298	6.28e-06	A	C	0.9589	TRUE	0.00143153	20.3984
GCST90274785	delta and Notch-like epidermal growth factor-related receptor measurement	rs7123587	11	1681922	13222	-0.0552	0.0124	8.52e-06	A	C	0.6266	TRUE	0.00149654	19.8139
GCST90274785	delta and Notch-like epidermal growth factor-related receptor measurement	rs10892466	11	119661317	14732	0.0808	0.0175	3.89e-06	C	G	0.1236	TRUE	0.00144496	21.3151
GCST90274785	delta and Notch-like epidermal growth factor-related receptor measurement	rs116179073	12	31458615	13800	-0.2481	0.0537	3.84e-06	T	C	0.0138	TRUE	0.00154438	21.3423
GCST90274785	delta and Notch-like epidermal growth factor-related receptor measurement	rs773112	12	56375881	14287	0.0566	0.0125	5.95e-06	T	C	0.3128	TRUE	0.00143301	20.4999
GCST90274785	delta and Notch-like epidermal growth factor-related receptor measurement	rs9597690	13	58788135	14720	-0.0531	0.0118	6.8e-06	A	G	0.646	TRUE	0.00137379	20.2472
GCST90274785	delta and Notch-like epidermal growth factor-related receptor measurement	rs194746	14	69282887	14723	0.0528	0.0112	2.43e-06	T	C	0.4849	TRUE	0.00150723	22.2215
GCST90274785	delta and Notch-like epidermal growth factor-related receptor measurement	rs75685422	14	95752666	14287	0.0879	0.0186	2.29e-06	T	C	0.1139	TRUE	0.00156075	22.3301
GCST90274785	delta and Notch-like epidermal growth factor-related receptor measurement	rs28689968	17	47247257	14733	0.0918	0.0184	6.07e-07	T	C	0.1074	TRUE	0.00168665	24.888
GCST90274785	delta and Notch-like epidermal growth factor-related receptor measurement	rs1133851	18	3722038	14286	-0.0664	0.0142	2.92e-06	A	G	0.2533	TRUE	0.00152822	21.8624
GCST90274785	delta and Notch-like epidermal growth factor-related receptor measurement	rs116927267	20	4054373	14734	-0.1742	0.0389	7.53e-06	A	G	0.0257	TRUE	0.00135921	20.0511
GCST90274785	delta and Notch-like epidermal growth factor-related receptor measurement	rs9967959	21	28101979	14731	0.0718	0.0152	2.32e-06	T	G	0.1718	TRUE	0.00151242	22.3102
GCST90274785	delta and Notch-like epidermal growth factor-related receptor measurement	rs6517655	21	42536246	14287	0.0757	0.0129	4.41e-09	C	G	0.289	TRUE	0.00240451	34.4312
GCST90274785	delta and Notch-like epidermal growth factor-related receptor measurement	rs2837988	21	42619544	14733	0.0576	0.0118	1.05e-06	A	C	0.3578	TRUE	0.00161469	23.8244
GCST90274786	protein S100-A12 measurement	rs2742666	1	3058233	11348	0.0629	0.0138	5.17e-06	T	C	0.4364	TRUE	0.00182738	20.7714
GCST90274786	protein S100-A12 measurement	rs3014874	1	153337943	14294	-0.1726	0.0137	2.15e-36	A	G	0.2623	TRUE	0.0109822	158.701
GCST90274786	protein S100-A12 measurement	rs61803119	1	153390202	14295	0.1501	0.0194	1.02e-14	T	G	0.1069	TRUE	0.00417022	59.8545
GCST90274786	protein S100-A12 measurement	rs59538998	1	245480237	14295	-0.1188	0.0258	4.13e-06	C	G	0.0622	TRUE	0.00148104	21.1998
GCST90274786	protein S100-A12 measurement	rs13384799	2	125135589	14295	-0.0622	0.0133	2.92e-06	T	C	0.7266	TRUE	0.00152767	21.8684
GCST90274786	protein S100-A12 measurement	rs71301751	2	142499805	10894	0.0667	0.0138	1.34e-06	G	GT	0.5473	TRUE	0.00213981	23.3568
GCST90274786	protein S100-A12 measurement	rs150886675	2	227300526	9876	-0.411	0.0911	6.44e-06	A	G	0.0085	TRUE	0.0020567	20.3497
GCST90274786	protein S100-A12 measurement	rs17325940	3	60071129	14735	-0.0784	0.0174	6.61e-06	T	C	0.8611	TRUE	0.0013759	20.299
GCST90274786	protein S100-A12 measurement	rs56268787	3	152573197	14737	-0.0936	0.0203	4.01e-06	T	C	0.0955	TRUE	0.00144054	21.2569
GCST90274786	protein S100-A12 measurement	rs150015576	3	174824333	14740	0.194	0.0423	4.51e-06	A	C	0.0217	TRUE	0.00142497	21.0312
GCST90274786	protein S100-A12 measurement	rs2056031	4	12920594	14739	-0.0604	0.0119	3.86e-07	T	C	0.613	TRUE	0.00174483	25.7585
GCST90274786	protein S100-A12 measurement	rs1846881	4	16409999	12212	-0.0737	0.0165	7.94e-06	A	G	0.1925	TRUE	0.00163107	19.9478
GCST90274786	protein S100-A12 measurement	rs140298956	5	39597187	14295	-0.2114	0.0467	5.99e-06	A	C	0.0217	TRUE	0.00143143	20.4887
GCST90274786	protein S100-A12 measurement	rs11394289	6	162936116	10894	0.0644	0.0145	8.94e-06	CT	C	0.3857	TRUE	0.00180744	19.7222
GCST90274786	protein S100-A12 measurement	rs191808657	7	75133433	12412	0.3059	0.0665	4.22e-06	A	C	0.983	TRUE	0.0017019	21.1566
GCST90274786	protein S100-A12 measurement	rs117923478	7	81211709	14295	0.1795	0.0395	5.51e-06	T	C	0.9721	TRUE	0.00144253	20.6478
GCST90274786	protein S100-A12 measurement	rs2946493	8	12823671	14295	0.0664	0.0148	7.24e-06	T	C	0.7902	TRUE	0.0014061	20.1257
GCST90274786	protein S100-A12 measurement	rs3802266	8	123985708	14740	0.0555	0.0118	2.56e-06	A	G	0.5633	TRUE	0.00149856	22.1189
GCST90274786	protein S100-A12 measurement	rs369132765	9	27275548	12194	0.1301	0.0294	9.64e-06	A	C	0.0558	TRUE	0.00160331	19.5789
GCST90274786	protein S100-A12 measurement	rs78800546	11	31879143	14295	-0.2529	0.0534	2.18e-06	A	G	0.0156	TRUE	0.00156657	22.4261
GCST90274786	protein S100-A12 measurement	rs112956934	12	96571503	14737	0.1884	0.0407	3.67e-06	T	C	0.0246	TRUE	0.00145189	21.4247
GCST90274786	protein S100-A12 measurement	rs138697194	13	28488960	10893	0.0731	0.0161	5.62e-06	CA	C	0.2372	TRUE	0.00188892	20.6112
GCST90274786	protein S100-A12 measurement	rs112988802	14	59990514	12851	-0.1396	0.0293	1.89e-06	T	C	0.9492	TRUE	0.00176332	22.697
GCST90274786	protein S100-A12 measurement	rs147302029	16	4602209	13649	0.1806	0.0345	1.65e-07	A	G	0.0379	TRUE	0.00200367	27.3989
GCST90274786	protein S100-A12 measurement	rs113955692	16	79653201	14295	0.1621	0.0366	9.47e-06	T	C	0.0315	TRUE	0.00137033	19.613
GCST90274786	protein S100-A12 measurement	rs61742155	18	3896518	14729	0.0805	0.018	7.74e-06	A	C	0.129	TRUE	0.00135608	19.9981
GCST90274786	protein S100-A12 measurement	rs138439507	19	4247567	11537	0.0865	0.0183	2.28e-06	C	G	0.191	TRUE	0.00193284	22.3385
GCST90274786	protein S100-A12 measurement	rs2425640	20	43028037	14741	-0.0583	0.0123	2.14e-06	A	G	0.3511	TRUE	0.00152173	22.463
GCST90274786	protein S100-A12 measurement	rs55783131	22	17406250	14728	0.2064	0.0425	1.19e-06	T	C	0.0239	TRUE	0.00159883	23.5821
GCST90274786	protein S100-A12 measurement	rs174344	22	18032226	14295	0.0617	0.0125	7.97e-07	A	G	0.6296	TRUE	0.00170148	24.3607
GCST90274787	fibroblast growth factor 19 measurement	rs12407505	1	85295202	14735	-0.1614	0.0352	4.53e-06	A	G	0.9664	TRUE	0.00142479	21.0215
GCST90274787	fibroblast growth factor 19 measurement	rs834971	1	100098055	14728	-0.0614	0.0128	1.61e-06	A	G	0.3002	TRUE	0.00155989	23.0069
GCST90274787	fibroblast growth factor 19 measurement	rs79439490	1	193891487	8334	-0.3528	0.079	7.98e-06	T	C	0.984	TRUE	0.00238732	19.9388
GCST90274787	fibroblast growth factor 19 measurement	rs142585344	2	32584586	13809	0.2133	0.0482	9.63e-06	A	G	0.0218	TRUE	0.00141615	19.5805
GCST90274787	fibroblast growth factor 19 measurement	rs75715636	3	7913293	14296	0.0838	0.0187	7.42e-06	A	G	0.1237	TRUE	0.00140275	20.0791
GCST90274787	fibroblast growth factor 19 measurement	rs147710009	3	77503817	11337	-0.2986	0.0668	7.82e-06	A	AT	0.9886	TRUE	0.0017594	19.9779
GCST90274787	fibroblast growth factor 19 measurement	rs112126444	3	132162249	14735	-0.0927	0.0199	3.19e-06	A	G	0.1012	TRUE	0.0014705	21.6967
GCST90274787	fibroblast growth factor 19 measurement	rs3846346	4	27730465	14729	0.1372	0.0305	6.85e-06	T	G	0.0459	TRUE	0.00137195	20.2325
GCST90274787	fibroblast growth factor 19 measurement	rs13103023	4	39457617	14296	0.0837	0.0124	1.48e-11	A	G	0.3415	TRUE	0.00317696	45.5561
GCST90274787	fibroblast growth factor 19 measurement	rs140276495	4	61879934	14296	0.0586	0.0129	5.56e-06	A	G	0.3096	TRUE	0.00144137	20.6327
GCST90274787	fibroblast growth factor 19 measurement	rs12520287	5	54847098	14296	-0.1014	0.0221	4.47e-06	T	C	0.9175	TRUE	0.00147041	21.049
GCST90274787	fibroblast growth factor 19 measurement	rs12520033	5	161543116	11341	-0.0802	0.0178	6.62e-06	A	G	0.8026	TRUE	0.00178682	20.297
GCST90274787	fibroblast growth factor 19 measurement	rs4483036	6	8777463	12412	-0.0675	0.0148	5.1e-06	A	C	0.2516	TRUE	0.00167307	20.7976
GCST90274787	fibroblast growth factor 19 measurement	rs141949743	6	139955012	11338	-0.1207	0.0268	6.68e-06	A	AT	0.93	TRUE	0.0017858	20.28
GCST90274787	fibroblast growth factor 19 measurement	rs12110436	6	168606201	14743	-0.136	0.0297	4.67e-06	T	C	0.0418	TRUE	0.00142024	20.9655
GCST90274787	fibroblast growth factor 19 measurement	rs145274424	7	17445553	14735	0.1992	0.0421	2.23e-06	T	C	0.9777	TRUE	0.00151707	22.3849
GCST90274787	fibroblast growth factor 19 measurement	rs2906655	7	101569302	14743	-0.0623	0.0135	3.93e-06	T	C	0.2503	TRUE	0.00144243	21.2936
GCST90274787	fibroblast growth factor 19 measurement	rs7005978	8	59382715	14744	-0.1055	0.0123	9.72e-18	A	G	0.3458	TRUE	0.00496498	73.559
GCST90274787	fibroblast growth factor 19 measurement	rs79110990	9	18148302	14295	0.073	0.0156	2.88e-06	A	G	0.1762	TRUE	0.00152949	21.8945
GCST90274787	fibroblast growth factor 19 measurement	rs12342925	9	82082569	14744	-0.1352	0.0299	6.13e-06	A	T	0.0429	TRUE	0.00138482	20.4434
GCST90274787	fibroblast growth factor 19 measurement	rs35836706	9	84435749	14734	0.2151	0.0456	2.39e-06	A	G	0.0203	TRUE	0.00150791	22.2481
GCST90274787	fibroblast growth factor 19 measurement	rs11244038	9	136095770	11786	0.1199	0.0247	1.21e-06	C	G	0.0898	TRUE	0.00199531	23.5598
GCST90274787	fibroblast growth factor 19 measurement	rs141140791	10	61186227	14733	-0.1293	0.0286	6.16e-06	T	C	0.0497	TRUE	0.00138539	20.4365
GCST90274787	fibroblast growth factor 19 measurement	rs191522330	11	5610048	14738	0.2325	0.0488	1.89e-06	T	C	0.9812	TRUE	0.0015378	22.6959
GCST90274787	fibroblast growth factor 19 measurement	rs1671812	11	114495920	12412	0.0621	0.0132	2.54e-06	T	C	0.6316	TRUE	0.00178	22.1292
GCST90274787	fibroblast growth factor 19 measurement	rs80023023	12	20656675	12935	-0.2706	0.0607	8.27e-06	A	G	0.0119	TRUE	0.00153407	19.8706
GCST90274787	fibroblast growth factor 19 measurement	rs142067135	12	76644195	13809	-0.2295	0.0492	3.09e-06	A	G	0.0198	TRUE	0.00157322	21.7557
GCST90274787	fibroblast growth factor 19 measurement	rs10777251	12	91080475	12411	-0.0767	0.0166	3.83e-06	A	G	0.1923	TRUE	0.0017172	21.3454
GCST90274787	fibroblast growth factor 19 measurement	rs76708593	12	108147245	14296	0.1024	0.0222	3.98e-06	T	C	0.9158	TRUE	0.00148605	21.2732
GCST90274787	fibroblast growth factor 19 measurement	rs17326790	13	85357827	14741	0.2161	0.0471	4.47e-06	T	C	0.0209	TRUE	0.001426	21.0479
GCST90274787	fibroblast growth factor 19 measurement	rs117438391	14	38084604	13868	-0.2079	0.0466	8.14e-06	T	C	0.0225	TRUE	0.00143318	19.901
GCST90274787	fibroblast growth factor 19 measurement	rs145434248	14	64892172	14296	-0.1442	0.0323	8.03e-06	A	G	0.0425	TRUE	0.00139221	19.928
GCST90274787	fibroblast growth factor 19 measurement	rs117398067	15	59188192	14744	0.2583	0.0564	4.65e-06	T	C	0.0178	TRUE	0.00142055	20.9716
GCST90274787	fibroblast growth factor 19 measurement	rs2306969	19	5851801	14739	0.0674	0.0141	1.75e-06	A	G	0.2338	TRUE	0.00154789	22.8467
GCST90274787	fibroblast growth factor 19 measurement	rs516246	19	49206172	14744	-0.1661	0.0118	5.31e-45	T	C	0.445	TRUE	0.0132606	198.115
GCST90274787	fibroblast growth factor 19 measurement	rs111914842	22	46332463	13667	-0.1634	0.0362	6.37e-06	T	C	0.0368	TRUE	0.00148856	20.3715
GCST90274788	fibroblast growth factor 21 measurement	rs145319387	1	188302601	10893	-0.0756	0.0162	3.06e-06	G	GT	0.769	TRUE	0.00199526	21.7738
GCST90274788	fibroblast growth factor 21 measurement	rs145127946	1	203746507	14295	-0.1747	0.036	1.22e-06	A	G	0.037	TRUE	0.00164468	23.5462
GCST90274788	fibroblast growth factor 21 measurement	rs10495032	1	216837226	14720	-0.1557	0.0318	9.77e-07	T	G	0.0383	TRUE	0.00162595	23.9698
GCST90274788	fibroblast growth factor 21 measurement	rs1260326	2	27730940	14730	0.1323	0.0119	1.03e-28	T	C	0.3977	TRUE	0.00832135	123.585
GCST90274788	fibroblast growth factor 21 measurement	rs183222959	2	40402664	11538	0.1419	0.0313	5.8e-06	A	G	0.8998	TRUE	0.00177817	20.5495
GCST90274788	fibroblast growth factor 21 measurement	rs7610704	3	11689679	14295	-0.0568	0.012	2.21e-06	T	C	0.4644	TRUE	0.00156484	22.4013
GCST90274788	fibroblast growth factor 21 measurement	rs13062487	3	71944243	14295	0.0571	0.0126	5.85e-06	A	G	0.3387	TRUE	0.00143458	20.5338
GCST90274788	fibroblast growth factor 21 measurement	rs17284047	3	100519020	14743	-0.2149	0.0479	7.24e-06	T	C	0.9794	TRUE	0.0013634	20.1253
GCST90274788	fibroblast growth factor 21 measurement	rs7442192	4	45023201	14295	0.0619	0.0138	7.27e-06	A	G	0.7357	TRUE	0.00140549	20.117
GCST90274788	fibroblast growth factor 21 measurement	rs4700382	5	55882435	14295	-0.063	0.0136	3.62e-06	T	C	0.2698	TRUE	0.00149888	21.4557
GCST90274788	fibroblast growth factor 21 measurement	rs60277384	5	84356011	14742	-0.0881	0.019	3.54e-06	T	C	0.8922	TRUE	0.00145631	21.4974
GCST90274788	fibroblast growth factor 21 measurement	rs35852631	5	107955452	14730	-0.0608	0.0135	6.68e-06	C	G	0.2555	TRUE	0.00137512	20.2806
GCST90274788	fibroblast growth factor 21 measurement	rs12532101	7	1194526	14295	0.0659	0.0149	9.74e-06	T	C	0.203	TRUE	0.00136653	19.5586
GCST90274788	fibroblast growth factor 21 measurement	rs13229619	7	73030175	14743	-0.1609	0.0176	6.13e-20	A	G	0.1297	TRUE	0.00563697	83.5657
GCST90274788	fibroblast growth factor 21 measurement	rs79789860	7	114309511	14729	-0.2003	0.0448	7.79e-06	T	C	0.0209	TRUE	0.00135533	19.987
GCST90274788	fibroblast growth factor 21 measurement	rs7012637	8	9173209	14295	-0.0605	0.012	4.61e-07	A	G	0.4812	TRUE	0.00177498	25.4148
GCST90274788	fibroblast growth factor 21 measurement	rs8191009	8	30545827	14295	0.0678	0.0151	7.12e-06	A	G	0.1998	TRUE	0.00140835	20.1579
GCST90274788	fibroblast growth factor 21 measurement	rs7834283	8	135756557	9555	-0.3467	0.0784	9.77e-06	A	G	0.01	TRUE	0.00204248	19.5517
GCST90274788	fibroblast growth factor 21 measurement	rs374354803	9	132338678	12198	0.1208	0.0266	5.59e-06	A	G	0.9316	TRUE	0.00168791	20.6205
GCST90274788	fibroblast growth factor 21 measurement	rs7083293	10	11862075	12412	-0.0595	0.0134	8.98e-06	C	G	0.5772	TRUE	0.00158596	19.7131
GCST90274788	fibroblast growth factor 21 measurement	rs188758663	10	127847758	11668	-0.3801	0.0749	3.88e-07	A	G	0.0104	TRUE	0.00220231	25.7488
GCST90274788	fibroblast growth factor 21 measurement	rs12290350	11	76480255	14295	-0.0689	0.0145	2.02e-06	T	C	0.2168	TRUE	0.001577	22.5757
GCST90274788	fibroblast growth factor 21 measurement	rs2429473	12	47198899	14295	-0.0812	0.0147	3.32e-08	A	C	0.795	TRUE	0.00212994	30.5082
GCST90274788	fibroblast growth factor 21 measurement	rs72965996	18	72826607	13808	-0.2215	0.0444	6.08e-07	A	G	0.031	TRUE	0.00179916	24.8839
GCST90274788	fibroblast growth factor 21 measurement	rs838131	19	49260677	14294	0.1627	0.013	6.15e-36	A	C	0.501	TRUE	0.0108393	156.613
GCST90274788	fibroblast growth factor 21 measurement	rs142603673	21	33860969	14252	-0.2352	0.0455	2.35e-07	T	C	0.0232	TRUE	0.00187138	26.7172
GCST90274788	fibroblast growth factor 21 measurement	rs9974115	21	37867322	14295	0.0758	0.0169	7.28e-06	A	C	0.8308	TRUE	0.0014053	20.1143
GCST90274788	fibroblast growth factor 21 measurement	rs149561599	22	20883740	13869	0.1978	0.0444	8.39e-06	T	G	0.9786	TRUE	0.00142896	19.8438
GCST90274789	fibroblast growth factor 23 measurement	rs671205	1	146522722	14287	0.0708	0.0136	1.93e-07	T	C	0.7502	TRUE	0.00189332	27.0974
GCST90274789	fibroblast growth factor 23 measurement	rs72720704	1	176974037	14287	0.0725	0.0161	6.7e-06	T	C	0.8402	TRUE	0.00141732	20.2751
GCST90274789	fibroblast growth factor 23 measurement	rs10737349	1	180583036	14286	0.0746	0.0167	7.93e-06	A	G	0.1462	TRUE	0.00139485	19.9519
GCST90274789	fibroblast growth factor 23 measurement	rs138865481	1	205812500	13800	-0.2386	0.0534	7.89e-06	A	G	0.0154	TRUE	0.00144461	19.9616
GCST90274789	fibroblast growth factor 23 measurement	rs6753743	2	121962947	14287	0.0941	0.0185	3.65e-07	T	G	0.8733	TRUE	0.00180763	25.8687
GCST90274789	fibroblast growth factor 23 measurement	rs3811621	2	190446541	14286	0.1163	0.0131	6.82e-19	C	G	0.2897	TRUE	0.00548677	78.8054
GCST90274789	fibroblast growth factor 23 measurement	rs9859317	3	64683150	14287	-0.0549	0.0124	9.54e-06	A	G	0.3489	TRUE	0.00137014	19.5993
GCST90274789	fibroblast growth factor 23 measurement	rs794007	4	40142535	12844	0.0685	0.0144	1.97e-06	T	C	0.2406	TRUE	0.0017587	22.625
GCST90274789	fibroblast growth factor 23 measurement	rs62307586	4	61224008	14735	-0.0552	0.0124	8.52e-06	T	G	0.2859	TRUE	0.00134308	19.8142
GCST90274789	fibroblast growth factor 23 measurement	rs11930290	4	124325226	12848	-0.1845	0.0389	2.11e-06	A	T	0.9748	TRUE	0.00174783	22.4919
GCST90274789	fibroblast growth factor 23 measurement	rs4958089	5	132484429	14735	0.0513	0.0115	8.16e-06	T	C	0.4217	TRUE	0.00134866	19.8967
GCST90274789	fibroblast growth factor 23 measurement	rs34551523	5	146629145	14730	0.1704	0.0348	9.75e-07	A	G	0.0295	TRUE	0.00162507	23.973
GCST90274789	fibroblast growth factor 23 measurement	rs33921462	5	176814656	14287	-0.0653	0.0135	1.32e-06	A	G	0.2766	TRUE	0.00163496	23.3937
GCST90274789	fibroblast growth factor 23 measurement	rs181409232	6	31175118	12846	-0.2224	0.0479	3.43e-06	A	C	0.0191	TRUE	0.00167534	21.5542
GCST90274789	fibroblast growth factor 23 measurement	rs12195292	6	81343345	14710	-0.0768	0.0166	3.72e-06	A	G	0.8634	TRUE	0.00145299	21.4016
GCST90274789	fibroblast growth factor 23 measurement	rs370203222	7	12540548	11759	0.1059	0.0222	1.84e-06	C	G	0.1002	TRUE	0.00193142	22.7516
GCST90274789	fibroblast growth factor 23 measurement	rs4730018	7	104141309	14287	0.0936	0.0206	5.53e-06	A	C	0.9039	TRUE	0.00144294	20.6422
GCST90274789	fibroblast growth factor 23 measurement	rs117963256	8	19386357	12304	-0.291	0.0653	8.34e-06	A	T	0.0117	TRUE	0.00161144	19.8559
GCST90274789	fibroblast growth factor 23 measurement	rs118177380	11	106531034	14287	0.2362	0.0507	3.18e-06	A	G	0.0187	TRUE	0.00151685	21.7012
GCST90274789	fibroblast growth factor 23 measurement	rs57479285	11	111082782	7424	0.4343	0.0981	9.55e-06	T	C	0.0113	TRUE	0.00263305	19.5941
GCST90274789	fibroblast growth factor 23 measurement	rs75271339	11	115871001	9947	-0.415	0.089	3.12e-06	A	T	0.0141	TRUE	0.0021811	21.7385
GCST90274789	fibroblast growth factor 23 measurement	rs66486362	12	4493715	10893	0.0804	0.0149	6.82e-08	CA	C	0.2892	TRUE	0.00266583	29.1112
GCST90274789	fibroblast growth factor 23 measurement	rs145628723	13	103962376	14238	0.1957	0.0437	7.53e-06	A	G	0.022	TRUE	0.00140656	20.052
GCST90274789	fibroblast growth factor 23 measurement	rs200350335	14	102593982	10852	0.2262	0.0467	1.27e-06	T	TTA	0.9785	TRUE	0.00215727	23.4569
GCST90274789	fibroblast growth factor 23 measurement	rs11150539	16	83137317	14287	-0.056	0.0119	2.53e-06	T	C	0.4938	TRUE	0.00154763	22.1422
GCST90274789	fibroblast growth factor 23 measurement	rs9950230	18	56254394	14726	-0.0559	0.0123	5.5e-06	C	G	0.7034	TRUE	0.00140062	20.6516
GCST90274789	fibroblast growth factor 23 measurement	rs6127099	20	52731402	14287	0.0907	0.0134	1.3e-11	A	T	0.706	TRUE	0.00319649	45.8083
GCST90274789	fibroblast growth factor 23 measurement	rs2825747	21	21059864	14735	0.0693	0.0153	5.91e-06	A	G	0.8386	TRUE	0.00139037	20.5128
GCST90274789	fibroblast growth factor 23 measurement	rs368215473	22	18002038	9397	0.1228	0.0257	1.77e-06	A	G	0.0941	TRUE	0.00242375	22.8264
GCST90274789	fibroblast growth factor 23 measurement	rs35590112	22	22238107	12386	0.0803	0.0166	1.32e-06	T	C	0.1851	TRUE	0.00188566	23.3962
GCST90274790	fibroblast growth factor 5 measurement	rs9433760	1	101733215	11788	0.1023	0.0224	4.95e-06	A	G	0.0841	TRUE	0.00176623	20.8536
GCST90274790	fibroblast growth factor 5 measurement	rs4970834	1	109814880	11786	-0.0729	0.0155	2.56e-06	T	C	0.2041	TRUE	0.00187332	22.1166
GCST90274790	fibroblast growth factor 5 measurement	rs11120686	1	216050785	11786	-0.0599	0.0127	2.4e-06	T	C	0.6038	TRUE	0.00188391	22.2419
GCST90274790	fibroblast growth factor 5 measurement	rs11674185	2	45095097	11787	-0.0586	0.0128	4.69e-06	A	G	0.364	TRUE	0.00177501	20.9557
GCST90274790	fibroblast growth factor 5 measurement	rs188323153	2	103579729	10360	-0.4381	0.0966	5.75e-06	T	C	0.9875	TRUE	0.0019814	20.564
GCST90274790	fibroblast growth factor 5 measurement	rs148332905	2	144875473	11341	0.2883	0.0608	2.12e-06	T	C	0.0166	TRUE	0.00197866	22.4805
GCST90274790	fibroblast growth factor 5 measurement	rs189846846	2	229871311	9980	-0.3042	0.0659	3.91e-06	T	C	0.0146	TRUE	0.00213055	21.304
GCST90274790	fibroblast growth factor 5 measurement	rs369482528	2	241614719	8813	-0.0988	0.0213	3.51e-06	A	G	0.1585	TRUE	0.00243541	21.5108
GCST90274790	fibroblast growth factor 5 measurement	rs4326078	4	70058335	11789	-0.0728	0.015	1.21e-06	A	C	0.2193	TRUE	0.00199405	23.5508
GCST90274790	fibroblast growth factor 5 measurement	rs1458038	4	81164723	11788	0.5159	0.0126	0	T	C	0.3173	TRUE	0.124509	1676.16
GCST90274790	fibroblast growth factor 5 measurement	rs3796605	4	81192363	11782	0.1629	0.0283	8.6e-09	A	G	0.9341	TRUE	0.00280434	33.128
GCST90274790	fibroblast growth factor 5 measurement	rs200900616	4	81234749	7943	-0.6078	0.0627	3.2e-22	CA	C	0.0206	TRUE	0.0116921	93.9457
GCST90274790	fibroblast growth factor 5 measurement	rs11742072	5	122595513	11341	-0.1437	0.0315	5.07e-06	C	G	0.9471	TRUE	0.00183166	20.8073
GCST90274790	fibroblast growth factor 5 measurement	rs305897	6	39710570	11341	0.1185	0.0249	1.95e-06	T	C	0.0828	TRUE	0.00199306	22.6444
GCST90274790	fibroblast growth factor 5 measurement	rs148797749	6	89057163	11785	-0.1705	0.0361	2.32e-06	A	G	0.036	TRUE	0.00188922	22.3029
GCST90274790	fibroblast growth factor 5 measurement	rs150524893	8	106471400	11298	0.2554	0.0552	3.71e-06	A	G	0.9848	TRUE	0.00189121	21.4036
GCST90274790	fibroblast growth factor 5 measurement	rs77210320	8	143464103	11786	0.1673	0.0356	2.61e-06	A	T	0.9648	TRUE	0.0018703	22.081
GCST90274790	fibroblast growth factor 5 measurement	rs1412253	9	1354486	11778	-0.0909	0.0192	2.2e-06	A	G	0.8798	TRUE	0.00189945	22.4105
GCST90274790	fibroblast growth factor 5 measurement	rs117253850	9	7476426	11781	0.2266	0.0453	5.67e-07	T	C	0.0223	TRUE	0.00211943	25.0178
GCST90274790	fibroblast growth factor 5 measurement	rs2767000	9	113552214	11341	0.1197	0.0263	5.33e-06	A	G	0.9276	TRUE	0.00182319	20.711
GCST90274790	fibroblast growth factor 5 measurement	rs12005489	9	133305614	10725	0.1509	0.0322	2.78e-06	T	C	0.0458	TRUE	0.00204353	21.9576
GCST90274790	fibroblast growth factor 5 measurement	rs112819708	10	4599492	11779	-0.1941	0.0435	8.12e-06	A	G	0.9715	TRUE	0.00168745	19.9067
GCST90274790	fibroblast growth factor 5 measurement	rs10788164	10	123042845	11766	-0.0579	0.0131	9.88e-06	T	C	0.3425	TRUE	0.00165754	19.5317
GCST90274790	fibroblast growth factor 5 measurement	rs4910278	11	11232260	11789	-0.0556	0.0124	7.33e-06	T	C	0.4757	TRUE	0.00170251	20.1017
GCST90274790	fibroblast growth factor 5 measurement	rs146840556	11	15208397	11773	0.1933	0.0434	8.43e-06	T	C	0.0244	TRUE	0.00168215	19.834
GCST90274790	fibroblast growth factor 5 measurement	rs624605	11	75754620	11341	0.0619	0.0133	3.25e-06	T	G	0.4196	TRUE	0.00190633	21.6572
GCST90274790	fibroblast growth factor 5 measurement	rs112790107	12	48680454	9845	0.509	0.1062	1.64e-06	A	G	0.006	TRUE	0.00232787	22.9667
GCST90274790	fibroblast growth factor 5 measurement	rs75924419	13	48055229	11788	0.1613	0.0362	8.36e-06	A	G	0.0312	TRUE	0.00168144	19.8508
GCST90274790	fibroblast growth factor 5 measurement	rs112371527	13	62077906	8389	0.1018	0.02	3.58e-07	A	ATGG	0.8396	TRUE	0.00307883	25.9019
GCST90274790	fibroblast growth factor 5 measurement	rs12907074	15	52478472	9461	-0.0934	0.0207	6.42e-06	A	T	0.1471	TRUE	0.00214725	20.3545
GCST90274790	fibroblast growth factor 5 measurement	rs56391958	16	62005709	11341	-0.1197	0.0249	1.53e-06	A	G	0.0816	TRUE	0.00203355	23.1054
GCST90274790	fibroblast growth factor 5 measurement	rs192746810	18	14708913	11341	-0.1842	0.0395	3.11e-06	A	G	0.0464	TRUE	0.00191382	21.7424
GCST90274790	fibroblast growth factor 5 measurement	rs62211039	21	24140005	9358	0.3703	0.083	8.14e-06	A	G	0.9894	TRUE	0.00212249	19.9002
GCST90274791	obsolete_Fms-related tyrosine kinase 3 ligand measurement	rs67811337	1	6546418	13222	0.1083	0.024	6.41e-06	A	C	0.081	TRUE	0.00153769	20.3596
GCST90274791	obsolete_Fms-related tyrosine kinase 3 ligand measurement	rs77584520	1	78494817	14731	0.1313	0.0293	7.42e-06	A	T	0.9568	TRUE	0.00136135	20.0787
GCST90274791	obsolete_Fms-related tyrosine kinase 3 ligand measurement	rs55633025	1	159890969	12404	0.0725	0.0129	1.91e-08	A	G	0.4738	TRUE	0.00253998	31.581
GCST90274791	obsolete_Fms-related tyrosine kinase 3 ligand measurement	rs112538528	1	236377861	13305	-0.2426	0.0547	9.2e-06	A	C	0.9835	TRUE	0.00147622	19.6672
GCST90274791	obsolete_Fms-related tyrosine kinase 3 ligand measurement	rs186975	2	8442736	14703	0.0554	0.0119	3.23e-06	C	G	0.382	TRUE	0.00147191	21.6704
GCST90274791	obsolete_Fms-related tyrosine kinase 3 ligand measurement	rs113877570	2	36270546	14729	-0.1207	0.0266	5.69e-06	A	G	0.0513	TRUE	0.00139595	20.587
GCST90274791	obsolete_Fms-related tyrosine kinase 3 ligand measurement	rs1866051	2	65602149	14732	-0.0746	0.0115	8.76e-11	T	C	0.4771	TRUE	0.00284827	42.0749
GCST90274791	obsolete_Fms-related tyrosine kinase 3 ligand measurement	rs34860327	2	118571901	11341	-0.1241	0.0276	6.91e-06	G	GT	0.9369	TRUE	0.00177951	20.2138
GCST90274791	obsolete_Fms-related tyrosine kinase 3 ligand measurement	rs7624160	3	128381886	14719	-0.1061	0.0119	4.84e-19	T	G	0.6093	TRUE	0.00537179	79.4837
GCST90274791	obsolete_Fms-related tyrosine kinase 3 ligand measurement	rs7625643	3	141150026	12404	0.0611	0.0129	2.18e-06	A	G	0.5605	TRUE	0.00180533	22.4302
GCST90274791	obsolete_Fms-related tyrosine kinase 3 ligand measurement	rs61792394	3	170851052	14286	-0.1569	0.0338	3.45e-06	A	G	0.9624	TRUE	0.00150608	21.5453
GCST90274791	obsolete_Fms-related tyrosine kinase 3 ligand measurement	rs57080649	4	442232	10894	0.0986	0.022	7.4e-06	A	C	0.8422	TRUE	0.00184044	20.083
GCST90274791	obsolete_Fms-related tyrosine kinase 3 ligand measurement	rs218265	4	55408999	14731	0.0833	0.016	1.93e-07	T	C	0.8361	TRUE	0.00183662	27.1014
GCST90274791	obsolete_Fms-related tyrosine kinase 3 ligand measurement	rs1277312	4	57902945	14719	0.0539	0.0117	4.09e-06	A	T	0.4587	TRUE	0.0014398	21.2201
GCST90274791	obsolete_Fms-related tyrosine kinase 3 ligand measurement	rs144317085	4	105806108	14722	0.2206	0.0324	9.85e-12	A	T	0.9647	TRUE	0.00313898	46.3513
GCST90274791	obsolete_Fms-related tyrosine kinase 3 ligand measurement	rs184038883	4	185989605	12790	-0.2276	0.0504	6.31e-06	A	C	0.0242	TRUE	0.00159192	20.3899
GCST90274791	obsolete_Fms-related tyrosine kinase 3 ligand measurement	rs7726159	5	1282319	14733	-0.1191	0.0128	1.34e-20	A	C	0.3326	TRUE	0.00584208	86.5655
GCST90274791	obsolete_Fms-related tyrosine kinase 3 ligand measurement	rs1379304	5	6289394	14286	0.0603	0.0127	2.05e-06	T	C	0.3741	TRUE	0.00157555	22.5406
GCST90274791	obsolete_Fms-related tyrosine kinase 3 ligand measurement	rs139721800	6	18758144	14715	0.0959	0.0202	2.06e-06	T	C	0.9089	TRUE	0.00152936	22.5359
GCST90274791	obsolete_Fms-related tyrosine kinase 3 ligand measurement	rs9381118	6	41985436	14285	0.0643	0.0136	2.27e-06	T	C	0.2577	TRUE	0.00156237	22.3503
GCST90274791	obsolete_Fms-related tyrosine kinase 3 ligand measurement	rs6453962	6	77907355	14732	-0.0559	0.0117	1.77e-06	T	C	0.4699	TRUE	0.0015471	22.8241
GCST90274791	obsolete_Fms-related tyrosine kinase 3 ligand measurement	rs6925032	6	91008027	14286	0.0676	0.0128	1.28e-07	A	C	0.326	TRUE	0.00194857	27.8877
GCST90274791	obsolete_Fms-related tyrosine kinase 3 ligand measurement	rs11961049	6	155496339	14724	0.1031	0.0232	8.83e-06	A	G	0.0686	TRUE	0.00133947	19.7461
GCST90274791	obsolete_Fms-related tyrosine kinase 3 ligand measurement	rs28533776	7	3914756	14731	-0.0749	0.0147	3.48e-07	A	G	0.1924	TRUE	0.00175927	25.9579
GCST90274791	obsolete_Fms-related tyrosine kinase 3 ligand measurement	rs117040659	8	29348124	14286	0.3667	0.0815	6.81e-06	T	C	0.0086	TRUE	0.00141508	20.2416
GCST90274791	obsolete_Fms-related tyrosine kinase 3 ligand measurement	rs192857133	9	243950	14727	0.1812	0.0386	2.68e-06	T	C	0.026	TRUE	0.00149409	22.0335
GCST90274791	obsolete_Fms-related tyrosine kinase 3 ligand measurement	rs35977476	9	9191493	14725	0.1102	0.0244	6.29e-06	C	G	0.0668	TRUE	0.00138333	20.395
GCST90274791	obsolete_Fms-related tyrosine kinase 3 ligand measurement	rs57191857	9	10640144	14734	-0.1429	0.0299	1.76e-06	A	G	0.9571	TRUE	0.00154785	22.8383
GCST90274791	obsolete_Fms-related tyrosine kinase 3 ligand measurement	rs12338549	9	94348687	14719	-0.0851	0.0186	4.76e-06	T	C	0.1096	TRUE	0.00142016	20.9302
GCST90274791	obsolete_Fms-related tyrosine kinase 3 ligand measurement	rs35262454	9	128715755	10894	0.0651	0.0146	8.24e-06	CA	C	0.6356	TRUE	0.0018217	19.8782
GCST90274791	obsolete_Fms-related tyrosine kinase 3 ligand measurement	rs55646869	9	129753010	14703	0.0529	0.0116	5.11e-06	A	G	0.4437	TRUE	0.00141246	20.7939
GCST90274791	obsolete_Fms-related tyrosine kinase 3 ligand measurement	rs185979634	10	101403323	12847	0.1483	0.0306	1.26e-06	T	C	0.9513	TRUE	0.00182492	23.484
GCST90274791	obsolete_Fms-related tyrosine kinase 3 ligand measurement	rs4919613	10	103905779	14286	-0.0662	0.0148	7.71e-06	A	G	0.1973	TRUE	0.00139854	20.0047
GCST90274791	obsolete_Fms-related tyrosine kinase 3 ligand measurement	rs74722523	10	105351013	11437	0.3529	0.076	3.43e-06	T	C	0.9914	TRUE	0.00188168	21.5576
GCST90274791	obsolete_Fms-related tyrosine kinase 3 ligand measurement	rs141117375	11	62294309	14286	-0.1519	0.0331	4.45e-06	T	C	0.0364	TRUE	0.001472	21.0571
GCST90274791	obsolete_Fms-related tyrosine kinase 3 ligand measurement	rs11212636	11	108311965	14723	-0.0772	0.0117	4.16e-11	A	G	0.4171	TRUE	0.00294839	43.5315
GCST90274791	obsolete_Fms-related tyrosine kinase 3 ligand measurement	rs73000965	11	113982321	14731	0.0588	0.0125	2.55e-06	A	T	0.3111	TRUE	0.00149986	22.1246
GCST90274791	obsolete_Fms-related tyrosine kinase 3 ligand measurement	rs9554186	13	28455266	14286	0.0821	0.0128	1.42e-10	A	T	0.3602	TRUE	0.00287149	41.1344
GCST90274791	obsolete_Fms-related tyrosine kinase 3 ligand measurement	rs76428106	13	28604007	13799	-1.1019	0.0524	3.59e-98	T	C	0.9832	TRUE	0.031051	442.139
GCST90274791	obsolete_Fms-related tyrosine kinase 3 ligand measurement	rs2325555	13	74312013	14720	-0.0653	0.0146	7.73e-06	A	G	0.8002	TRUE	0.00135713	20.0015
GCST90274791	obsolete_Fms-related tyrosine kinase 3 ligand measurement	rs871051	13	95950210	14726	0.1342	0.0301	8.25e-06	T	G	0.0401	TRUE	0.00134804	19.8753
GCST90274791	obsolete_Fms-related tyrosine kinase 3 ligand measurement	rs72681653	14	51156734	14734	0.1302	0.0266	9.84e-07	A	G	0.9447	TRUE	0.00162343	23.9552
GCST90274791	obsolete_Fms-related tyrosine kinase 3 ligand measurement	rs78723322	14	87871738	14734	-0.1487	0.0329	6.19e-06	T	C	0.0403	TRUE	0.00138455	20.4254
GCST90274791	obsolete_Fms-related tyrosine kinase 3 ligand measurement	rs35340580	16	1526820	13653	-0.1383	0.0303	5.01e-06	A	G	0.0449	TRUE	0.00152359	20.8303
GCST90274791	obsolete_Fms-related tyrosine kinase 3 ligand measurement	rs78154669	16	81591243	14721	0.0923	0.0207	8.24e-06	T	G	0.0938	TRUE	0.00134877	19.8794
GCST90274791	obsolete_Fms-related tyrosine kinase 3 ligand measurement	rs10164255	18	70532840	14729	0.0556	0.0121	4.33e-06	T	G	0.408	TRUE	0.00143147	21.1115
GCST90274791	obsolete_Fms-related tyrosine kinase 3 ligand measurement	rs374309	19	22332298	14286	0.0786	0.0174	6.27e-06	A	G	0.8629	TRUE	0.00142632	20.4026
GCST90274791	obsolete_Fms-related tyrosine kinase 3 ligand measurement	rs17272847	19	49979398	13222	0.1179	0.022	8.36e-08	A	G	0.0907	TRUE	0.00216742	28.7155
GCST90274791	obsolete_Fms-related tyrosine kinase 3 ligand measurement	rs12609918	19	56755467	9453	-0.1863	0.0412	6.13e-06	A	G	0.9451	TRUE	0.00215836	20.4428
GCST90274791	obsolete_Fms-related tyrosine kinase 3 ligand measurement	rs142870956	20	4261712	11952	-0.4307	0.0883	1.07e-06	T	C	0.0075	TRUE	0.00198666	23.7879
GCST90274791	obsolete_Fms-related tyrosine kinase 3 ligand measurement	rs368624841	20	30173778	10894	0.1016	0.0183	2.83e-08	CT	C	0.1652	TRUE	0.00282144	30.8181
GCST90274792	glial cell line-derived neurotrophic factor measurement	rs12739417	1	199872770	12404	0.0579	0.0129	7.18e-06	A	G	0.4066	TRUE	0.00162148	20.1422
GCST90274792	glial cell line-derived neurotrophic factor measurement	rs17353853	2	165822047	14288	0.1022	0.0229	8.09e-06	A	G	0.9255	TRUE	0.00139205	19.9145
GCST90274792	glial cell line-derived neurotrophic factor measurement	rs144181640	2	208746333	13988	0.3366	0.0697	1.37e-06	A	T	0.9898	TRUE	0.0016645	23.3185
GCST90274792	glial cell line-derived neurotrophic factor measurement	rs147483239	3	11787496	14726	-0.2148	0.0485	9.47e-06	T	C	0.019	TRUE	0.00133022	19.6122
GCST90274792	glial cell line-derived neurotrophic factor measurement	rs62243355	3	36072052	14731	-0.0981	0.0196	5.58e-07	T	C	0.0997	TRUE	0.00169768	25.0476
GCST90274792	glial cell line-derived neurotrophic factor measurement	rs199574106	5	37854190	10407	0.3664	0.0733	5.77e-07	CT	C	0.0121	TRUE	0.00239517	24.9816
GCST90274792	glial cell line-derived neurotrophic factor measurement	rs11740708	5	37868088	14710	-0.3888	0.0198	7.56e-86	A	G	0.0906	TRUE	0.025543	385.534
GCST90274792	glial cell line-derived neurotrophic factor measurement	rs2194229	5	37918839	14288	-0.1683	0.0179	5.34e-21	A	T	0.1296	TRUE	0.00614911	88.3896
GCST90274792	glial cell line-derived neurotrophic factor measurement	rs2453338	5	38094871	14734	0.0829	0.0124	2.3e-11	A	T	0.352	TRUE	0.00302433	44.6896
GCST90274792	glial cell line-derived neurotrophic factor measurement	rs112594435	6	134688249	14721	0.1531	0.0333	4.27e-06	T	C	0.0371	TRUE	0.00143384	21.135
GCST90274792	glial cell line-derived neurotrophic factor measurement	rs150807191	8	34985123	14725	-0.1719	0.0387	8.92e-06	A	G	0.9717	TRUE	0.00133811	19.7274
GCST90274792	glial cell line-derived neurotrophic factor measurement	rs2093446	9	5230371	14288	0.0606	0.0129	2.63e-06	C	G	0.3	TRUE	0.00154214	22.0651
GCST90274792	glial cell line-derived neurotrophic factor measurement	rs9409461	9	94530989	14288	0.0528	0.0119	9.12e-06	A	G	0.4811	TRUE	0.00137596	19.684
GCST90274792	glial cell line-derived neurotrophic factor measurement	rs72743928	9	98815653	14288	0.0871	0.0192	5.72e-06	T	C	0.1091	TRUE	0.00143826	20.5766
GCST90274792	glial cell line-derived neurotrophic factor measurement	rs10982156	9	117088064	14288	-0.1073	0.0236	5.45e-06	A	T	0.0803	TRUE	0.00144469	20.6688
GCST90274792	glial cell line-derived neurotrophic factor measurement	rs117195704	10	61379709	14723	-0.1377	0.0309	8.34e-06	A	G	0.0386	TRUE	0.00134701	19.856
GCST90274792	glial cell line-derived neurotrophic factor measurement	rs77671113	10	87694408	14725	-0.1194	0.0208	9.45e-09	A	C	0.0859	TRUE	0.00223283	32.9475
GCST90274792	glial cell line-derived neurotrophic factor measurement	rs138691533	12	98629454	14731	0.2584	0.0539	1.63e-06	A	G	0.0148	TRUE	0.00155775	22.9799
GCST90274792	glial cell line-derived neurotrophic factor measurement	rs57104839	13	28147359	14736	0.0915	0.0196	3.04e-06	A	G	0.903	TRUE	0.00147676	21.7907
GCST90274792	glial cell line-derived neurotrophic factor measurement	rs79953230	13	67293674	14719	0.1918	0.042	4.96e-06	T	C	0.0254	TRUE	0.00141483	20.8516
GCST90274792	glial cell line-derived neurotrophic factor measurement	rs377164019	14	81583898	10894	0.072	0.0156	3.92e-06	CAA	C	0.235	TRUE	0.00195155	21.2979
GCST90274792	glial cell line-derived neurotrophic factor measurement	rs77124379	16	48955894	14288	-0.1117	0.0245	5.14e-06	T	C	0.9259	TRUE	0.00145268	20.7832
GCST90274792	glial cell line-derived neurotrophic factor measurement	rs35740453	17	1490782	13224	-0.0718	0.0154	3.13e-06	A	G	0.7373	TRUE	0.00164109	21.7341
GCST90274792	glial cell line-derived neurotrophic factor measurement	rs16945776	17	12160288	14731	0.0871	0.0196	8.84e-06	A	G	0.9042	TRUE	0.00133878	19.7454
GCST90274792	glial cell line-derived neurotrophic factor measurement	rs9303102	17	14221290	12935	0.2096	0.0453	3.71e-06	T	G	0.0231	TRUE	0.00165235	21.4052
GCST90274792	glial cell line-derived neurotrophic factor measurement	rs55850217	19	14805280	11755	0.0816	0.014	5.59e-09	T	C	0.3119	TRUE	0.0028817	33.9665
GCST90274792	glial cell line-derived neurotrophic factor measurement	rs12329721	21	22101949	14733	0.0862	0.0188	4.54e-06	A	G	0.8974	TRUE	0.00142491	21.0203
GCST90274792	glial cell line-derived neurotrophic factor measurement	rs116928328	21	38984857	13801	0.3727	0.0821	5.64e-06	T	C	0.9927	TRUE	0.00149099	20.6049
GCST90274793	hepatocyte growth factor measurement	rs34219417	1	38949303	14286	0.0992	0.0217	4.84e-06	T	C	0.8959	TRUE	0.00146069	20.895
GCST90274793	hepatocyte growth factor measurement	rs138848271	1	83864840	10793	-0.405	0.0832	1.13e-06	T	C	0.9907	TRUE	0.00219063	23.691
GCST90274793	hepatocyte growth factor measurement	rs114581807	1	190171653	14734	0.2031	0.0452	7.01e-06	A	G	0.0214	TRUE	0.00136845	20.1876
GCST90274793	hepatocyte growth factor measurement	rs111239033	2	43842712	14732	0.1021	0.0228	7.53e-06	A	G	0.0699	TRUE	0.00135934	20.0504
GCST90274793	hepatocyte growth factor measurement	rs6709159	2	108946178	14734	0.0564	0.0114	7.52e-07	A	G	0.4434	TRUE	0.00165847	24.4731
GCST90274793	hepatocyte growth factor measurement	rs2737756	3	128064791	14718	0.2047	0.0391	1.65e-07	A	G	0.0276	TRUE	0.00185877	27.4046
GCST90274793	hepatocyte growth factor measurement	rs59950280	4	3452345	13222	0.1219	0.0131	1.34e-20	A	G	0.328	TRUE	0.00650628	86.5763
GCST90274793	hepatocyte growth factor measurement	rs183596950	4	31819358	11538	-0.0699	0.0152	4.25e-06	A	G	0.6438	TRUE	0.00182954	21.1442
GCST90274793	hepatocyte growth factor measurement	rs80308275	4	153539149	14731	-0.1177	0.026	5.98e-06	T	C	0.0698	TRUE	0.00138922	20.4903
GCST90274793	hepatocyte growth factor measurement	rs189111993	5	175563330	11382	0.266	0.0595	7.8e-06	T	C	0.0183	TRUE	0.00175287	19.9826
GCST90274793	hepatocyte growth factor measurement	rs115009171	6	622484	10300	0.4297	0.0934	4.21e-06	A	G	0.0078	TRUE	0.00205073	21.1618
GCST90274793	hepatocyte growth factor measurement	rs201840950	6	32487091	10216	0.0993	0.0215	3.86e-06	T	G	0.7957	TRUE	0.0020837	21.3273
GCST90274793	hepatocyte growth factor measurement	rs367657243	6	156162537	10894	-0.0886	0.0199	8.5e-06	CA	C	0.1517	TRUE	0.00181629	19.819
GCST90274793	hepatocyte growth factor measurement	rs79246709	7	19933976	14719	0.1375	0.0305	6.54e-06	T	G	0.0427	TRUE	0.00137889	20.3211
GCST90274793	hepatocyte growth factor measurement	rs5745692	7	81358266	14716	-0.1545	0.0332	3.26e-06	C	G	0.964	TRUE	0.00146944	21.6532
GCST90274793	hepatocyte growth factor measurement	rs5745687	7	81359051	14733	-0.1943	0.0242	9.83e-16	T	C	0.0608	TRUE	0.0043564	64.4549
GCST90274793	hepatocyte growth factor measurement	rs1963492	8	2653987	11335	-0.0749	0.0168	8.26e-06	T	C	0.1917	TRUE	0.0017505	19.8732
GCST90274793	hepatocyte growth factor measurement	rs113903858	8	72362254	11137	0.3666	0.0747	9.22e-07	A	G	0.014	TRUE	0.00215793	24.0805
GCST90274793	hepatocyte growth factor measurement	rs5007363	9	107570128	11751	0.0736	0.0165	8.17e-06	T	C	0.7969	TRUE	0.00169036	19.8936
GCST90274793	hepatocyte growth factor measurement	rs74130123	10	30042437	14734	-0.2429	0.0489	6.79e-07	T	C	0.9809	TRUE	0.00167182	24.6705
GCST90274793	hepatocyte growth factor measurement	rs61897389	11	47380087	14723	-0.0761	0.0171	8.58e-06	T	G	0.1322	TRUE	0.00134337	19.8024
GCST90274793	hepatocyte growth factor measurement	rs4963955	12	26274153	14722	0.1359	0.0307	9.57e-06	T	C	0.9623	TRUE	0.00132928	19.5931
GCST90274793	hepatocyte growth factor measurement	rs144638564	12	114913966	12031	-0.3746	0.0839	8.01e-06	A	G	0.0114	TRUE	0.00165421	19.9315
GCST90274793	hepatocyte growth factor measurement	rs35590175	13	109498875	10894	-0.0675	0.0151	7.81e-06	G	GGA	0.2759	TRUE	0.00183092	19.979
GCST90274793	hepatocyte growth factor measurement	rs145015846	14	24292539	14286	0.2333	0.0525	8.84e-06	T	C	0.0213	TRUE	0.00138039	19.7447
GCST90274793	hepatocyte growth factor measurement	rs57193877	14	65654346	14725	0.1572	0.0311	4.31e-07	T	C	0.9611	TRUE	0.00173211	25.5461
GCST90274793	hepatocyte growth factor measurement	rs11631440	15	101649383	14709	-0.0638	0.012	1.06e-07	A	T	0.6021	TRUE	0.00191806	28.2631
GCST90274793	hepatocyte growth factor measurement	rs72778371	16	57045498	12789	-0.0717	0.0161	8.45e-06	A	G	0.2021	TRUE	0.00154838	19.8298
GCST90274793	hepatocyte growth factor measurement	rs4290523	17	7014969	12846	-0.0992	0.0217	4.84e-06	T	C	0.0942	TRUE	0.00162416	20.8947
GCST90274793	hepatocyte growth factor measurement	rs1986719	17	45959996	14718	-0.1954	0.039	5.44e-07	T	C	0.9572	TRUE	0.00170267	25.0993
GCST90274793	hepatocyte growth factor measurement	rs150498795	18	76506666	14732	0.1566	0.0327	1.68e-06	A	T	0.9642	TRUE	0.00155436	22.9313
GCST90274793	hepatocyte growth factor measurement	rs851612	19	42769693	14286	-0.1182	0.0257	4.24e-06	A	G	0.9405	TRUE	0.00147848	21.1499
GCST90274793	hepatocyte growth factor measurement	rs8106345	19	58888317	12404	0.0592	0.0127	3.14e-06	A	G	0.5179	TRUE	0.0017487	21.7253
GCST90274793	hepatocyte growth factor measurement	rs2281532	20	6103587	14286	-0.0698	0.0151	3.79e-06	T	C	0.7983	TRUE	0.00149347	21.3647
GCST90274793	hepatocyte growth factor measurement	rs739269	22	38212068	14286	-0.0556	0.0125	8.67e-06	T	C	0.6561	TRUE	0.00138299	19.7819
GCST90274794	interferon gamma measurement	rs12408527	1	6305053	10279	-0.0663	0.015	9.87e-06	T	C	0.6507	TRUE	0.00189701	19.5326
GCST90274794	interferon gamma measurement	rs80064136	1	46963687	11791	0.2305	0.0521	9.68e-06	A	G	0.9818	TRUE	0.00165728	19.5701
GCST90274794	interferon gamma measurement	rs67101138	2	19234534	11793	0.1461	0.0307	1.95e-06	T	G	0.9482	TRUE	0.00191675	22.6438
GCST90274794	interferon gamma measurement	rs113422093	2	172185503	8389	0.2075	0.0444	2.96e-06	A	AT	0.9704	TRUE	0.00259675	21.8357
GCST90274794	interferon gamma measurement	rs6442763	3	2921515	11345	0.0648	0.014	3.68e-06	A	C	0.4253	TRUE	0.00188482	21.4199
GCST90274794	interferon gamma measurement	rs1392570	3	20774445	11345	-0.0627	0.0139	6.46e-06	A	G	0.6157	TRUE	0.00179029	20.3437
GCST90274794	interferon gamma measurement	rs199501899	6	12057063	8377	-0.3008	0.0651	3.83e-06	G	GT	0.9856	TRUE	0.00254214	21.3447
GCST90274794	interferon gamma measurement	rs34658335	7	10535996	11345	0.1163	0.0261	8.35e-06	T	C	0.0793	TRUE	0.00174709	19.8519
GCST90274794	interferon gamma measurement	rs7909512	10	3683786	11775	0.0567	0.0128	9.44e-06	A	G	0.5207	TRUE	0.00166365	19.6188
GCST90274794	interferon gamma measurement	rs61863416	10	130545142	11774	0.136	0.0283	1.54e-06	A	G	0.9427	TRUE	0.00195763	23.0904
GCST90274794	interferon gamma measurement	rs199768954	11	44058168	8388	0.2584	0.0559	3.79e-06	CA	C	0.0197	TRUE	0.00254096	21.3628
GCST90274794	interferon gamma measurement	rs140562194	11	110972327	7396	0.4666	0.0897	1.97e-07	T	C	0.0122	TRUE	0.0036452	27.0512
GCST90274794	interferon gamma measurement	rs61904946	11	116241126	11792	0.1257	0.0282	8.29e-06	T	G	0.0613	TRUE	0.00168211	19.8655
GCST90274794	interferon gamma measurement	rs74903999	13	27473585	10558	0.3485	0.0708	8.55e-07	T	C	0.9882	TRUE	0.00228961	24.2246
GCST90274794	interferon gamma measurement	rs146527076	13	90334795	11781	0.1935	0.0384	4.68e-07	C	G	0.9683	TRUE	0.00215071	25.3878
GCST90274794	interferon gamma measurement	rs1953463	14	44797800	11345	-0.0801	0.0176	5.34e-06	A	G	0.8282	TRUE	0.0018224	20.7092
GCST90274794	interferon gamma measurement	rs78042482	15	58694863	10890	0.2688	0.0606	9.18e-06	A	G	0.0145	TRUE	0.00180344	19.6713
GCST90274794	interferon gamma measurement	rs74245341	15	93585096	10720	0.2414	0.0533	5.92e-06	A	C	0.0232	TRUE	0.00190983	20.5087
GCST90274794	interferon gamma measurement	rs704	17	26694861	11793	-0.0635	0.0127	5.73e-07	A	G	0.4705	TRUE	0.00211542	24.9958
GCST90274794	interferon gamma measurement	rs4810686	20	46408844	11344	0.0671	0.0137	9.69e-07	T	C	0.5585	TRUE	0.00211018	23.9843
GCST90274794	interferon gamma measurement	rs62230781	21	37335521	11345	0.2184	0.0403	5.98e-08	A	G	0.0412	TRUE	0.00258207	29.3642
GCST90274795	interleukin-10 measurement	rs4655953	1	87832695	14722	0.0565	0.0121	3.02e-06	A	G	0.3683	TRUE	0.00147882	21.8005
GCST90274795	interleukin-10 measurement	rs12123181	1	206954566	14296	-0.0996	0.0151	4.22e-11	A	G	0.2042	TRUE	0.0030341	43.5015
GCST90274795	interleukin-10 measurement	rs202092984	2	87276729	11768	0.1563	0.0341	4.57e-06	A	G	0.0498	TRUE	0.0017821	21.0056
GCST90274795	interleukin-10 measurement	rs138203589	2	125939274	14730	0.1937	0.0418	3.59e-06	T	G	0.0455	TRUE	0.0014557	21.4708
GCST90274795	interleukin-10 measurement	rs3769274	2	173757986	14742	0.0771	0.0162	1.94e-06	A	G	0.8403	TRUE	0.00153411	22.6475
GCST90274795	interleukin-10 measurement	rs188535859	2	201728383	14741	-0.2351	0.0486	1.32e-06	T	C	0.0174	TRUE	0.00158495	23.3977
GCST90274795	interleukin-10 measurement	rs398518	3	8954959	14296	-0.1293	0.0218	3.01e-09	A	G	0.9146	TRUE	0.00245472	35.1741
GCST90274795	interleukin-10 measurement	rs1370717	3	32354387	14730	-0.0534	0.0118	6.03e-06	A	G	0.4388	TRUE	0.00138839	20.4767
GCST90274795	interleukin-10 measurement	rs73226323	3	111531258	14738	0.1847	0.0415	8.56e-06	T	C	0.9755	TRUE	0.0013422	19.8052
GCST90274795	interleukin-10 measurement	rs28651780	4	68058232	14296	-0.0746	0.0167	7.93e-06	T	C	0.8437	TRUE	0.00139388	19.9519
GCST90274795	interleukin-10 measurement	rs28419759	4	78929167	13851	-0.0542	0.0121	7.49e-06	A	C	0.5556	TRUE	0.0014465	20.0616
GCST90274795	interleukin-10 measurement	rs72701782	4	185304872	14296	0.0981	0.0211	3.33e-06	A	G	0.0999	TRUE	0.00150974	21.6129
GCST90274795	interleukin-10 measurement	rs10067443	5	19244332	14296	-0.0753	0.0149	4.33e-07	T	C	0.8011	TRUE	0.00178331	25.5362
GCST90274795	interleukin-10 measurement	rs116018601	5	132022975	14727	0.1763	0.0398	9.44e-06	T	C	0.9715	TRUE	0.0013306	19.6191
GCST90274795	interleukin-10 measurement	rs145770642	6	463746	11337	0.2422	0.0534	5.74e-06	G	GA	0.981	TRUE	0.00181126	20.5679
GCST90274795	interleukin-10 measurement	rs385697	6	7880027	14727	0.0555	0.0119	3.1e-06	T	C	0.6126	TRUE	0.00147481	21.7487
GCST90274795	interleukin-10 measurement	rs17654493	6	18825879	12313	0.2951	0.0626	2.43e-06	T	C	0.014	TRUE	0.00180154	22.2187
GCST90274795	interleukin-10 measurement	rs28377109	6	32434716	13383	0.1586	0.02	2.19e-15	A	C	0.1118	TRUE	0.00467689	62.8755
GCST90274795	interleukin-10 measurement	rs67037615	6	32453163	14296	-0.1528	0.0196	6.39e-15	T	C	0.8893	TRUE	0.00423329	60.7678
GCST90274795	interleukin-10 measurement	rs150408090	6	122709508	12313	0.3666	0.0761	1.45e-06	A	G	0.9898	TRUE	0.0018812	23.203
GCST90274795	interleukin-10 measurement	rs389239	6	169465075	14296	-0.0574	0.0125	4.39e-06	A	G	0.6162	TRUE	0.00147282	21.0835
GCST90274795	interleukin-10 measurement	rs148332061	7	590757	13232	0.1112	0.0239	3.28e-06	C	G	0.1005	TRUE	0.00163335	21.6445
GCST90274795	interleukin-10 measurement	rs34059323	7	148496619	14744	-0.1789	0.0401	8.14e-06	A	G	0.0275	TRUE	0.00134813	19.9009
GCST90274795	interleukin-10 measurement	rs66624860	8	61861039	12799	0.0681	0.0143	1.91e-06	T	C	0.2791	TRUE	0.00176879	22.6754
GCST90274795	interleukin-10 measurement	rs79438518	9	18625666	13809	-0.2845	0.0618	4.15e-06	A	T	0.0122	TRUE	0.00153235	21.1897
GCST90274795	interleukin-10 measurement	rs3135932	11	117864063	14744	-0.1597	0.0154	3.39e-25	A	G	0.823	TRUE	0.00724097	107.525
GCST90274795	interleukin-10 measurement	rs147027610	13	52566577	14250	0.1876	0.0416	6.49e-06	T	C	0.9747	TRUE	0.0014251	20.3338
GCST90274795	interleukin-10 measurement	rs72661933	13	113612154	13809	-0.2388	0.0535	8.06e-06	A	C	0.9811	TRUE	0.0014407	19.9204
GCST90274795	interleukin-10 measurement	rs76932862	14	20318041	12412	0.1401	0.0291	1.48e-06	T	C	0.1028	TRUE	0.00186397	23.175
GCST90274795	interleukin-10 measurement	rs35898626	14	83509406	14729	-0.0519	0.0117	9.17e-06	C	G	0.4552	TRUE	0.00133417	19.6745
GCST90274795	interleukin-10 measurement	rs28929474	14	94844947	14744	0.2027	0.0451	6.97e-06	T	C	0.0203	TRUE	0.00136818	20.1974
GCST90274795	interleukin-10 measurement	rs17632797	15	95207832	14296	-0.0772	0.0173	8.1e-06	A	G	0.8561	TRUE	0.00139099	19.9105
GCST90274795	interleukin-10 measurement	rs7500869	16	11009587	14743	-0.0714	0.0159	7.1e-06	A	C	0.1848	TRUE	0.00136591	20.1624
GCST90274795	interleukin-10 measurement	rs11397955	18	45104867	10893	0.0637	0.0142	7.26e-06	G	GA	0.5115	TRUE	0.00184397	20.1197
GCST90274795	interleukin-10 measurement	rs139690790	19	2017120	9830	0.0771	0.0171	6.52e-06	T	TCAAA	0.7263	TRUE	0.00206379	20.3249
GCST90274795	interleukin-10 measurement	rs17747934	20	60272196	13232	-0.1551	0.0342	5.76e-06	A	G	0.9375	TRUE	0.00155193	20.5639
GCST90274795	interleukin-10 measurement	rs9975090	21	43024340	14296	0.0551	0.0123	7.48e-06	A	G	0.5972	TRUE	0.00140175	20.0647
GCST90274795	interleukin-10 measurement	rs11443190	22	32844853	11326	0.0622	0.0133	2.92e-06	A	AG	0.5045	TRUE	0.00192736	21.8676
GCST90274796	interleukin-10 receptor subunit alpha measurement	rs6670799	1	56566352	11345	-0.1247	0.0252	7.48e-07	A	G	0.0839	TRUE	0.00215373	24.4825
GCST90274796	interleukin-10 receptor subunit alpha measurement	rs12026492	1	226676794	11345	0.0709	0.0156	5.5e-06	T	C	0.2527	TRUE	0.00181739	20.6522
GCST90274796	interleukin-10 receptor subunit alpha measurement	rs28408877	1	247347252	11345	-0.069	0.0153	6.49e-06	C	G	0.7429	TRUE	0.00178951	20.3347
GCST90274796	interleukin-10 receptor subunit alpha measurement	rs62262707	3	83110489	11345	0.2156	0.0483	8.05e-06	A	C	0.0253	TRUE	0.00175322	19.9217
GCST90274796	interleukin-10 receptor subunit alpha measurement	rs41272625	3	158540291	11784	0.082	0.0179	4.63e-06	T	G	0.1526	TRUE	0.00177769	20.9821
GCST90274796	interleukin-10 receptor subunit alpha measurement	rs286605	5	154443639	11793	0.0623	0.0131	1.98e-06	T	G	0.5891	TRUE	0.00191415	22.6131
GCST90274796	interleukin-10 receptor subunit alpha measurement	rs9472032	6	43294041	11793	0.0968	0.0214	6.09e-06	A	C	0.1006	TRUE	0.00173199	20.4574
GCST90274796	interleukin-10 receptor subunit alpha measurement	rs180893431	6	78703747	9340	0.4057	0.0865	2.73e-06	A	C	0.9896	TRUE	0.00234968	21.993
GCST90274796	interleukin-10 receptor subunit alpha measurement	rs492616	6	116712455	11344	-0.0835	0.0189	9.96e-06	A	G	0.8497	TRUE	0.00171766	19.5152
GCST90274796	interleukin-10 receptor subunit alpha measurement	rs3777726	6	167359279	9461	-0.075	0.0165	5.48e-06	T	C	0.2995	TRUE	0.00217907	20.6568
GCST90274796	interleukin-10 receptor subunit alpha measurement	rs10091841	8	9104264	11345	0.064	0.0135	2.13e-06	T	G	0.4945	TRUE	0.0019771	22.4707
GCST90274796	interleukin-10 receptor subunit alpha measurement	rs79202194	8	27864161	11792	-0.0993	0.0224	9.29e-06	T	C	0.1001	TRUE	0.00166376	19.6485
GCST90274796	interleukin-10 receptor subunit alpha measurement	rs958402	8	97437587	11345	0.06	0.0134	7.55e-06	T	C	0.4233	TRUE	0.00176409	20.0455
GCST90274796	interleukin-10 receptor subunit alpha measurement	rs80137559	10	18335103	11791	0.2347	0.0511	4.37e-06	T	C	0.9822	TRUE	0.0017859	21.0917
GCST90274796	interleukin-10 receptor subunit alpha measurement	rs3135932	11	117864063	11793	-0.0844	0.0168	5.07e-07	A	G	0.8171	TRUE	0.00213557	25.2344
GCST90274796	interleukin-10 receptor subunit alpha measurement	rs9548767	13	31511360	11781	-0.0686	0.0155	9.61e-06	T	G	0.2251	TRUE	0.0016599	19.5844
GCST90274796	interleukin-10 receptor subunit alpha measurement	rs17832137	14	55005535	10289	0.1676	0.0343	1.03e-06	A	G	0.0481	TRUE	0.00231515	23.8713
GCST90274796	interleukin-10 receptor subunit alpha measurement	rs74719858	14	66407688	10858	0.3915	0.0823	1.97e-06	A	G	0.9853	TRUE	0.00207974	22.6248
GCST90274796	interleukin-10 receptor subunit alpha measurement	rs1406714	15	93461371	11783	0.0623	0.0131	1.98e-06	C	G	0.4267	TRUE	0.00191578	22.6131
GCST90274796	interleukin-10 receptor subunit alpha measurement	rs143313574	16	5247086	9956	-0.3868	0.0841	4.24e-06	T	C	0.0107	TRUE	0.00212019	21.1492
GCST90274796	interleukin-10 receptor subunit alpha measurement	rs201449583	18	9085066	7943	-0.0782	0.0172	5.45e-06	A	T	0.5926	TRUE	0.00259563	20.6656
GCST90274796	interleukin-10 receptor subunit alpha measurement	rs1377036	20	12662915	9907	-0.0791	0.0179	9.92e-06	A	G	0.8076	TRUE	0.0019672	19.5236
GCST90274797	interleukin-10 receptor subunit beta measurement	rs142421172	1	179682087	12840	0.208	0.031	1.95e-11	A	G	0.0438	TRUE	0.00349396	45.0128
GCST90274797	interleukin-10 receptor subunit beta measurement	rs114288486	1	212796908	14730	0.1449	0.0311	3.17e-06	T	C	0.0363	TRUE	0.00147155	21.7049
GCST90274797	interleukin-10 receptor subunit beta measurement	rs12087642	1	216769382	14719	-0.0533	0.0118	6.27e-06	A	G	0.3491	TRUE	0.00138424	20.4001
GCST90274797	interleukin-10 receptor subunit beta measurement	rs112798338	1	228433772	14286	0.1926	0.0411	2.78e-06	T	C	0.026	TRUE	0.0015348	21.9568
GCST90274797	interleukin-10 receptor subunit beta measurement	rs7574167	2	43150924	12832	0.0637	0.0135	2.38e-06	A	G	0.2684	TRUE	0.00173206	22.2609
GCST90274797	interleukin-10 receptor subunit beta measurement	rs116315732	2	176630651	14734	0.1988	0.0402	7.6e-07	T	C	0.0212	TRUE	0.00165707	24.4524
GCST90274797	interleukin-10 receptor subunit beta measurement	rs1153572	3	4275803	14286	-0.0548	0.0119	4.12e-06	T	C	0.5866	TRUE	0.00148222	21.2034
GCST90274797	interleukin-10 receptor subunit beta measurement	rs4686528	3	189486023	14286	-0.1435	0.0317	5.99e-06	A	G	0.9488	TRUE	0.00143236	20.4892
GCST90274797	interleukin-10 receptor subunit beta measurement	rs186756775	4	40034728	11538	-0.0632	0.0142	8.56e-06	A	C	0.4693	TRUE	0.00171389	19.8053
GCST90274797	interleukin-10 receptor subunit beta measurement	rs9685374	4	119751261	14286	-0.0618	0.0134	3.99e-06	A	G	0.2721	TRUE	0.00148666	21.267
GCST90274797	interleukin-10 receptor subunit beta measurement	rs115242284	4	183615376	14724	-0.1662	0.0373	8.36e-06	T	C	0.027	TRUE	0.00134658	19.8511
GCST90274797	interleukin-10 receptor subunit beta measurement	rs11731108	4	185140403	14286	-0.0592	0.0132	7.3e-06	C	G	0.7134	TRUE	0.00140596	20.1111
GCST90274797	interleukin-10 receptor subunit beta measurement	rs34361138	6	41174158	14732	0.0532	0.0113	2.5e-06	A	G	0.5488	TRUE	0.00150228	22.1619
GCST90274797	interleukin-10 receptor subunit beta measurement	rs16887395	6	55785369	14286	-0.0547	0.012	5.16e-06	A	G	0.6068	TRUE	0.00145235	20.7755
GCST90274797	interleukin-10 receptor subunit beta measurement	rs117092856	6	150298636	13420	-0.3461	0.0783	9.86e-06	A	G	0.0088	TRUE	0.00145377	19.5351
GCST90274797	interleukin-10 receptor subunit beta measurement	rs111850948	7	25740142	14286	-0.0843	0.0181	3.2e-06	A	G	0.1348	TRUE	0.0015161	21.6889
GCST90274797	interleukin-10 receptor subunit beta measurement	rs7815666	8	18274205	14732	0.0512	0.0113	5.87e-06	T	C	0.5351	TRUE	0.00139161	20.5269
GCST90274797	interleukin-10 receptor subunit beta measurement	rs116898411	8	128868102	14286	-0.1593	0.0349	5.01e-06	A	G	0.96	TRUE	0.00145625	20.8315
GCST90274797	interleukin-10 receptor subunit beta measurement	rs7855466	9	136121303	11783	0.0861	0.0169	3.49e-07	T	C	0.1723	TRUE	0.00219797	25.9513
GCST90274797	interleukin-10 receptor subunit beta measurement	rs192325200	10	71477178	13867	-0.2327	0.0505	4.07e-06	A	G	0.9827	TRUE	0.00152884	21.2299
GCST90274797	interleukin-10 receptor subunit beta measurement	rs6584485	10	103937244	14286	0.0743	0.0161	3.93e-06	T	C	0.8362	TRUE	0.00148857	21.2944
GCST90274797	interleukin-10 receptor subunit beta measurement	rs145144288	10	121606887	14286	-0.3019	0.0671	6.82e-06	T	G	0.9879	TRUE	0.001415	20.2405
GCST90274797	interleukin-10 receptor subunit beta measurement	rs1605333	12	58388232	13237	-0.0601	0.0124	1.25e-06	C	G	0.6484	TRUE	0.00177152	23.4877
GCST90274797	interleukin-10 receptor subunit beta measurement	rs11110586	12	101321963	12846	0.0667	0.0151	1e-05	A	G	0.1973	TRUE	0.0015166	19.5088
GCST90274797	interleukin-10 receptor subunit beta measurement	rs55780441	16	13209083	14734	0.1783	0.0348	3e-07	T	C	0.9674	TRUE	0.00177849	26.2473
GCST90274797	interleukin-10 receptor subunit beta measurement	rs8064909	17	74093726	10281	-0.0608	0.0135	6.68e-06	T	C	0.4413	TRUE	0.00196901	20.2794
GCST90274797	interleukin-10 receptor subunit beta measurement	rs117883662	19	49553051	8938	-0.4295	0.0907	2.19e-06	C	G	0.9904	TRUE	0.00250255	22.4189
GCST90274797	interleukin-10 receptor subunit beta measurement	rs149156511	20	39437913	14286	0.2066	0.0444	3.27e-06	A	G	0.0323	TRUE	0.0015133	21.6488
GCST90274797	interleukin-10 receptor subunit beta measurement	rs75710908	21	34510084	14708	0.1586	0.0341	3.3e-06	A	G	0.9665	TRUE	0.00146861	21.6291
GCST90274797	interleukin-10 receptor subunit beta measurement	rs6517157	21	34634808	14286	0.1509	0.0251	1.83e-09	T	C	0.9258	TRUE	0.00252361	36.1385
GCST90274797	interleukin-10 receptor subunit beta measurement	rs2266590	21	34659396	14714	-0.4105	0.0108	4.06000000776829e-316	A	G	0.5426	TRUE	0.0894072	1444.51
GCST90274798	obsolete_interleukin-12 subunit B measurement	rs6750065	2	64889908	14286	0.0628	0.0134	2.78e-06	T	C	0.7333	TRUE	0.00153508	21.9608
GCST90274798	obsolete_interleukin-12 subunit B measurement	rs149993822	2	112046960	14287	0.0984	0.0194	3.93e-07	T	C	0.1662	TRUE	0.00179748	25.7233
GCST90274798	obsolete_interleukin-12 subunit B measurement	rs201331149	2	180262342	10893	0.0663	0.015	9.87e-06	T	C	0.487	TRUE	0.00179027	19.5328
GCST90274798	obsolete_interleukin-12 subunit B measurement	rs11130215	3	5026008	14732	-0.1009	0.0151	2.36e-11	A	G	0.8154	TRUE	0.00302171	44.6447
GCST90274798	obsolete_interleukin-12 subunit B measurement	rs77331970	3	23011632	14286	-0.1039	0.0229	5.7e-06	A	G	0.0757	TRUE	0.00143888	20.5826
GCST90274798	obsolete_interleukin-12 subunit B measurement	rs34169305	3	141071293	14722	0.0561	0.0126	8.49e-06	T	C	0.3099	TRUE	0.00134472	19.821
GCST90274798	obsolete_interleukin-12 subunit B measurement	rs148549227	3	171348710	12403	0.1088	0.0228	1.82e-06	T	C	0.0889	TRUE	0.00183259	22.7676
GCST90274798	obsolete_interleukin-12 subunit B measurement	rs9815073	3	188115682	14287	0.2861	0.013	2.43e-107	A	C	0.3539	TRUE	0.0327891	484.271
GCST90274798	obsolete_interleukin-12 subunit B measurement	rs13095341	3	188238286	14287	0.1904	0.0429	9.07e-06	T	C	0.027	TRUE	0.00137683	19.6951
GCST90274798	obsolete_interleukin-12 subunit B measurement	rs3822030	4	987343	7424	0.0751	0.0166	6.07e-06	T	G	0.5622	TRUE	0.00274935	20.4619
GCST90274798	obsolete_interleukin-12 subunit B measurement	rs12510419	4	66148918	11272	0.2664	0.0595	7.56e-06	A	G	0.019	TRUE	0.00177526	20.0428
GCST90274798	obsolete_interleukin-12 subunit B measurement	rs76322730	4	96638784	14735	0.1511	0.0335	6.47e-06	A	G	0.0343	TRUE	0.00137876	20.3414
GCST90274798	obsolete_interleukin-12 subunit B measurement	rs5014495	4	190527932	10208	0.207	0.0442	2.82e-06	T	C	0.0363	TRUE	0.00214399	21.9286
GCST90274798	obsolete_interleukin-12 subunit B measurement	rs200899958	5	134291956	10893	-0.0607	0.0136	8.07e-06	A	AGGGT	0.426	TRUE	0.0018254	19.9168
GCST90274798	obsolete_interleukin-12 subunit B measurement	rs144850787	5	158693364	14287	0.3161	0.056	1.66e-08	T	G	0.9869	TRUE	0.00222518	31.8575
GCST90274798	obsolete_interleukin-12 subunit B measurement	rs4244437	5	158773117	14719	0.4912	0.0121	0	A	G	0.6981	TRUE	0.100688	1647.73
GCST90274798	obsolete_interleukin-12 subunit B measurement	rs17056751	5	158852200	14735	0.1694	0.0325	1.87e-07	A	G	0.9592	TRUE	0.00184039	27.1645
GCST90274798	obsolete_interleukin-12 subunit B measurement	rs17722688	5	158907737	14729	-0.0857	0.0131	6.07e-11	T	C	0.7246	TRUE	0.00289725	42.7918
GCST90274798	obsolete_interleukin-12 subunit B measurement	rs3130510	6	31154493	14735	0.1155	0.014	1.58e-16	A	G	0.2275	TRUE	0.00459787	68.0533
GCST90274798	obsolete_interleukin-12 subunit B measurement	rs144411658	6	31305502	11327	-0.0658	0.0145	5.68e-06	T	TTTAG	0.3108	TRUE	0.00181473	20.5892
GCST90274798	obsolete_interleukin-12 subunit B measurement	rs11402660	6	83169743	8910	-0.089	0.0198	6.96e-06	CA	C	0.4989	TRUE	0.0022625	20.2
GCST90274798	obsolete_interleukin-12 subunit B measurement	rs6968201	7	6408796	14287	-0.0622	0.0119	1.72e-07	T	G	0.5425	TRUE	0.00190861	27.3166
GCST90274798	obsolete_interleukin-12 subunit B measurement	rs117888068	8	4597842	11783	0.219	0.0472	3.49e-06	T	C	0.9787	TRUE	0.00182371	21.5244
GCST90274798	obsolete_interleukin-12 subunit B measurement	rs10100578	8	106471906	14723	-0.0523	0.0117	7.82e-06	A	G	0.5034	TRUE	0.00135533	19.9789
GCST90274798	obsolete_interleukin-12 subunit B measurement	rs150590615	9	19034087	10678	-0.5077	0.1141	8.6e-06	T	C	0.0046	TRUE	0.00185075	19.7953
GCST90274798	obsolete_interleukin-12 subunit B measurement	rs17500902	10	56466912	14726	-0.0727	0.0164	9.3e-06	A	G	0.8535	TRUE	0.00133265	19.6482
GCST90274798	obsolete_interleukin-12 subunit B measurement	rs780679	10	73114509	14729	-0.0695	0.0139	5.73e-07	T	C	0.2389	TRUE	0.00169446	24.9966
GCST90274798	obsolete_interleukin-12 subunit B measurement	rs201503938	10	94215014	10893	-0.1064	0.0219	1.18e-06	CTTGA	C	0.1117	TRUE	0.00216226	23.6002
GCST90274798	obsolete_interleukin-12 subunit B measurement	rs144811230	10	108564105	13869	0.0787	0.0177	8.74e-06	A	G	0.8682	TRUE	0.00142344	19.767
GCST90274798	obsolete_interleukin-12 subunit B measurement	rs11039216	11	47406592	14730	0.0588	0.0116	4e-07	T	C	0.5207	TRUE	0.00174132	25.6909
GCST90274798	obsolete_interleukin-12 subunit B measurement	rs539598	11	96026074	14731	-0.0672	0.0129	1.9e-07	T	C	0.2822	TRUE	0.00183877	27.1331
GCST90274798	obsolete_interleukin-12 subunit B measurement	rs72993671	11	115767583	14246	-0.204	0.0435	2.74e-06	A	G	0.0216	TRUE	0.00154141	21.9898
GCST90274798	obsolete_interleukin-12 subunit B measurement	rs1398590	12	17314071	14726	-0.197	0.0363	5.73e-08	A	G	0.0298	TRUE	0.00199603	29.4483
GCST90274798	obsolete_interleukin-12 subunit B measurement	rs705705	12	56435504	12841	0.0785	0.0133	3.59e-09	C	G	0.323	TRUE	0.00270558	34.8312
GCST90274798	obsolete_interleukin-12 subunit B measurement	rs3184504	12	111884608	11785	0.1332	0.0131	2.76e-24	T	C	0.4766	TRUE	0.00869647	103.369
GCST90274798	obsolete_interleukin-12 subunit B measurement	rs516978	12	121197553	14725	0.0721	0.0122	3.42e-09	C	G	0.3473	TRUE	0.00236628	34.9214
GCST90274798	obsolete_interleukin-12 subunit B measurement	rs76428106	13	28604007	13800	-0.3406	0.0535	1.94e-10	T	C	0.9832	TRUE	0.00292839	40.5246
GCST90274798	obsolete_interleukin-12 subunit B measurement	rs1950897	14	68760141	14735	0.0798	0.0128	4.54e-10	T	C	0.7151	TRUE	0.00263082	38.8622
GCST90274798	obsolete_interleukin-12 subunit B measurement	rs12588969	14	103230758	14287	-0.1297	0.0127	1.74e-24	C	G	0.6875	TRUE	0.00724724	104.283
GCST90274798	obsolete_interleukin-12 subunit B measurement	rs8026767	15	80260554	14734	-0.0743	0.0132	1.81e-08	A	G	0.2595	TRUE	0.00214574	31.679
GCST90274798	obsolete_interleukin-12 subunit B measurement	rs4783410	16	20634309	14722	-0.0874	0.0196	8.23e-06	A	G	0.097	TRUE	0.00134883	19.8816
GCST90274798	obsolete_interleukin-12 subunit B measurement	rs9965402	18	26624891	14729	0.0918	0.0201	4.94e-06	A	G	0.9081	TRUE	0.00141418	20.8562
GCST90274798	obsolete_interleukin-12 subunit B measurement	rs73416208	22	37881211	14729	-0.1477	0.0246	1.92e-09	A	G	0.0654	TRUE	0.0024415	36.0439
GCST90274799	interleukin-13 measurement	rs10917637	1	162878651	11772	0.0692	0.0136	3.61e-07	A	G	0.3447	TRUE	0.00219447	25.8857
GCST90274799	interleukin-13 measurement	rs181829077	1	210429399	9956	0.448	0.0997	7.01e-06	A	C	0.9937	TRUE	0.00202396	20.1873
GCST90274799	interleukin-13 measurement	rs10752781	1	234425332	11344	0.0595	0.0134	8.98e-06	T	G	0.4904	TRUE	0.00173502	19.7128
GCST90274799	interleukin-13 measurement	rs13021250	2	8361137	10915	0.1112	0.0248	7.33e-06	C	G	0.9154	TRUE	0.00183858	20.1014
GCST90274799	interleukin-13 measurement	rs4535095	2	98857893	11344	0.0594	0.0134	9.3e-06	T	C	0.5305	TRUE	0.0017292	19.6466
GCST90274799	interleukin-13 measurement	rs36038515	3	8912627	11344	0.0892	0.0197	5.96e-06	A	G	0.1389	TRUE	0.00180404	20.4984
GCST90274799	interleukin-13 measurement	rs9881117	3	123702960	11791	-0.0656	0.0141	3.28e-06	A	G	0.3094	TRUE	0.00183241	21.6419
GCST90274799	interleukin-13 measurement	rs10446322	3	143068250	11777	0.064	0.0132	1.24e-06	A	G	0.3961	TRUE	0.0019921	23.5038
GCST90274799	interleukin-13 measurement	rs141538472	3	162592726	9093	0.3156	0.0692	5.1e-06	T	C	0.9803	TRUE	0.00228225	20.7954
GCST90274799	interleukin-13 measurement	rs13119159	4	40938582	11344	0.0739	0.0132	2.16e-08	A	G	0.4958	TRUE	0.00275535	31.3375
GCST90274799	interleukin-13 measurement	rs183684201	5	9974643	11782	-0.2968	0.0628	2.29e-06	C	G	0.9858	TRUE	0.0018922	22.3324
GCST90274799	interleukin-13 measurement	rs4260678	5	33630839	11786	0.0713	0.016	8.34e-06	A	G	0.7649	TRUE	0.00168206	19.8548
GCST90274799	interleukin-13 measurement	rs74647203	6	16610802	11792	-0.2845	0.0629	6.1e-06	A	G	0.0136	TRUE	0.0017319	20.4545
GCST90274799	interleukin-13 measurement	rs11757926	6	41584211	7943	0.1458	0.0327	8.25e-06	C	G	0.9259	TRUE	0.0024966	19.8751
GCST90274799	interleukin-13 measurement	rs1472639	6	55271616	11790	0.0677	0.015	6.38e-06	A	C	0.2405	TRUE	0.00172477	20.3667
GCST90274799	interleukin-13 measurement	rs2485365	6	159512373	11776	0.0579	0.0129	7.18e-06	A	G	0.4703	TRUE	0.0017078	20.1421
GCST90274799	interleukin-13 measurement	rs149979178	7	61999529	6901	0.1832	0.039	2.63e-06	A	G	0.9229	TRUE	0.0031873	22.0595
GCST90274799	interleukin-13 measurement	rs76219628	7	154418309	11344	0.169	0.0357	2.2e-06	A	G	0.0397	TRUE	0.00197158	22.4058
GCST90274799	interleukin-13 measurement	rs2073696	8	17271300	11782	-0.0992	0.0219	5.91e-06	A	G	0.112	TRUE	0.00173844	20.5145
GCST90274799	interleukin-13 measurement	rs909357	8	133902602	11777	-0.1099	0.0247	8.61e-06	A	G	0.0772	TRUE	0.00167818	19.7937
GCST90274799	interleukin-13 measurement	rs13297881	9	4934758	11344	0.1562	0.035	8.09e-06	T	G	0.9494	TRUE	0.00175266	19.9136
GCST90274799	interleukin-13 measurement	rs11251952	10	3623961	11344	-0.1845	0.0397	3.36e-06	A	G	0.0751	TRUE	0.00190029	21.5941
GCST90274799	interleukin-13 measurement	rs12146346	10	53942324	8388	0.0734	0.0155	2.19e-06	T	G	0.3902	TRUE	0.00266631	22.4195
GCST90274799	interleukin-13 measurement	rs36107074	11	11427220	11343	-0.0706	0.0159	8.99e-06	T	C	0.2438	TRUE	0.00173513	19.7124
GCST90274799	interleukin-13 measurement	rs10893042	11	123332970	11344	-0.0702	0.015	2.87e-06	C	G	0.6744	TRUE	0.00192703	21.8985
GCST90274799	interleukin-13 measurement	rs141726773	13	41810092	11344	0.2093	0.0446	2.69e-06	T	C	0.9682	TRUE	0.00193758	22.0187
GCST90274799	interleukin-13 measurement	rs55924857	15	57830694	11792	-0.0934	0.0183	3.33e-07	T	C	0.8535	TRUE	0.00220417	26.0446
GCST90274799	interleukin-13 measurement	rs59235092	16	79977921	11784	0.2122	0.0439	1.34e-06	A	G	0.0274	TRUE	0.00197883	23.3608
GCST90274799	interleukin-13 measurement	rs72477067	17	1645221	6879	0.0999	0.0226	9.85e-06	T	C	0.6877	TRUE	0.00283242	19.5338
GCST90274799	interleukin-13 measurement	rs141637150	19	48502692	11779	0.206	0.0466	9.84e-06	T	C	0.0279	TRUE	0.00165628	19.5384
GCST90274799	interleukin-13 measurement	rs3119485	21	14817382	7523	-0.1308	0.0293	8.04e-06	A	T	0.094	TRUE	0.00264205	19.9235
GCST90274799	interleukin-13 measurement	rs5756680	22	37842933	9905	0.0848	0.0186	5.14e-06	T	C	0.177	TRUE	0.00209412	20.7816
GCST90274799	interleukin-13 measurement	rs117322078	22	37976432	11781	0.2081	0.046	6.07e-06	T	C	0.9743	TRUE	0.00173417	20.4623
GCST90274800	interleukin-15 receptor subunit alpha measurement	rs79638163	1	235799305	11792	0.176	0.0398	9.77e-06	T	G	0.9701	TRUE	0.00165559	19.5517
GCST90274800	interleukin-15 receptor subunit alpha measurement	rs62144964	2	31652761	11782	0.0852	0.019	7.32e-06	A	G	0.1223	TRUE	0.00170378	20.1047
GCST90274800	interleukin-15 receptor subunit alpha measurement	rs6751509	2	52233445	11782	0.0577	0.0128	6.55e-06	T	C	0.3704	TRUE	0.00172173	20.3169
GCST90274800	interleukin-15 receptor subunit alpha measurement	rs75485361	3	174432353	11343	-0.07	0.0158	9.41e-06	A	G	0.2414	TRUE	0.00172744	19.6248
GCST90274800	interleukin-15 receptor subunit alpha measurement	rs56240706	4	20169693	8861	0.0919	0.0193	1.92e-06	A	T	0.8082	TRUE	0.00255225	22.6683
GCST90274800	interleukin-15 receptor subunit alpha measurement	rs6845172	4	140657353	11772	0.0778	0.0162	1.57e-06	C	G	0.8203	TRUE	0.00195537	23.0598
GCST90274800	interleukin-15 receptor subunit alpha measurement	rs9270551	6	32560501	11344	0.0749	0.0153	9.81e-07	A	G	0.7077	TRUE	0.00210813	23.961
GCST90274800	interleukin-15 receptor subunit alpha measurement	rs679874	6	153065996	11779	0.0629	0.0139	6.03e-06	A	G	0.7114	TRUE	0.00173544	20.4738
GCST90274800	interleukin-15 receptor subunit alpha measurement	rs17635883	7	51409710	11344	0.0937	0.0211	8.96e-06	A	G	0.122	TRUE	0.00173538	19.7169
GCST90274800	interleukin-15 receptor subunit alpha measurement	rs117428573	8	27696981	10857	-0.3132	0.0684	4.67e-06	A	C	0.0119	TRUE	0.00192745	20.9629
GCST90274800	interleukin-15 receptor subunit alpha measurement	rs151041734	8	79506727	8297	-0.3825	0.0746	2.94e-07	T	C	0.0139	TRUE	0.00315857	26.2833
GCST90274800	interleukin-15 receptor subunit alpha measurement	rs200247407	8	107366332	7943	0.1209	0.0267	5.95e-06	A	AT	0.8974	TRUE	0.0025747	20.4984
GCST90274800	interleukin-15 receptor subunit alpha measurement	rs10125254	9	1673918	10856	0.0651	0.0138	2.39e-06	A	C	0.5937	TRUE	0.00204571	22.2497
GCST90274800	interleukin-15 receptor subunit alpha measurement	rs1004308	9	124977274	11783	0.0727	0.0162	7.2e-06	T	C	0.1931	TRUE	0.00170624	20.1356
GCST90274800	interleukin-15 receptor subunit alpha measurement	rs649129	9	136154304	10918	-0.0726	0.0158	4.33e-06	T	C	0.2166	TRUE	0.00193009	21.1096
GCST90274800	interleukin-15 receptor subunit alpha measurement	rs12570881	10	5815194	11344	-0.0867	0.0174	6.27e-07	A	T	0.8028	TRUE	0.00218386	24.8235
GCST90274800	interleukin-15 receptor subunit alpha measurement	rs2228059	10	6002368	11344	0.3692	0.0127	8.39e-186	T	G	0.5146	TRUE	0.0693336	844.966
GCST90274800	interleukin-15 receptor subunit alpha measurement	rs7898286	10	6009462	11344	-0.1967	0.0135	4.34e-48	T	G	0.3975	TRUE	0.0183706	212.258
GCST90274800	interleukin-15 receptor subunit alpha measurement	rs145793996	11	37594094	11779	-0.2278	0.0492	3.66e-06	A	G	0.9801	TRUE	0.00181668	21.434
GCST90274800	interleukin-15 receptor subunit alpha measurement	rs17129907	11	97047987	11790	-0.1381	0.0303	5.17e-06	A	G	0.9503	TRUE	0.00175883	20.7696
GCST90274800	interleukin-15 receptor subunit alpha measurement	rs142180961	12	38055500	10724	0.2488	0.0553	6.82e-06	T	C	0.0166	TRUE	0.00188397	20.2381
GCST90274800	interleukin-15 receptor subunit alpha measurement	rs7137828	12	111932800	11344	-0.0748	0.0133	1.87e-08	T	C	0.5243	TRUE	0.00278051	31.6245
GCST90274800	interleukin-15 receptor subunit alpha measurement	rs4772056	13	98893318	11344	0.0894	0.0197	5.68e-06	C	G	0.8608	TRUE	0.00181213	20.5905
GCST90274800	interleukin-15 receptor subunit alpha measurement	rs200144408	14	86567756	8368	-0.0682	0.0147	3.49e-06	T	TG	0.595	TRUE	0.00256565	21.5194
GCST90274800	interleukin-15 receptor subunit alpha measurement	rs117046642	15	94729209	7943	-0.0849	0.017	5.91e-07	A	T	0.4367	TRUE	0.0031302	24.9349
GCST90274800	interleukin-15 receptor subunit alpha measurement	rs4459616	18	12175379	9899	0.14	0.0294	1.92e-06	T	C	0.0658	TRUE	0.00228547	22.6712
GCST90274800	interleukin-15 receptor subunit alpha measurement	rs140982443	19	14884642	9906	0.1794	0.0395	5.58e-06	T	C	0.963	TRUE	0.00207802	20.6235
GCST90274800	interleukin-15 receptor subunit alpha measurement	rs200873126	19	35402241	7942	-0.1	0.0226	9.65e-06	A	G	0.8163	TRUE	0.00245914	19.5737
GCST90274800	interleukin-15 receptor subunit alpha measurement	rs192538756	20	2629394	9461	0.1159	0.0241	1.52e-06	A	T	0.8743	TRUE	0.00243857	23.1228
GCST90274800	interleukin-15 receptor subunit alpha measurement	rs117484888	21	15303777	7423	0.3794	0.0799	2.05e-06	A	G	0.0158	TRUE	0.00302834	22.5416
GCST90274800	interleukin-15 receptor subunit alpha measurement	rs2836464	21	39896592	11791	0.0796	0.0169	2.48e-06	A	G	0.8384	TRUE	0.00187796	22.1809
GCST90274801	interleukin-17A measurement	rs33998516	1	96622380	11336	-0.0802	0.0164	1.01e-06	A	C	0.7781	TRUE	0.00210516	23.9103
GCST90274801	interleukin-17A measurement	rs75788494	2	13468626	10574	-0.2432	0.0525	3.61e-06	T	C	0.021	TRUE	0.0020253	21.4549
GCST90274801	interleukin-17A measurement	rs13028360	2	193404884	11336	0.0597	0.0135	9.77e-06	A	T	0.4446	TRUE	0.00172216	19.5526
GCST90274801	interleukin-17A measurement	rs115193412	3	63484616	11778	0.1688	0.0349	1.32e-06	T	C	0.0418	TRUE	0.00198226	23.3895
GCST90274801	interleukin-17A measurement	rs13092332	3	163713211	11776	0.1668	0.0373	7.75e-06	T	C	0.0383	TRUE	0.00169527	19.994
GCST90274801	interleukin-17A measurement	rs17448036	3	189579511	11783	-0.0585	0.0128	4.87e-06	A	G	0.5609	TRUE	0.00176957	20.8842
GCST90274801	interleukin-17A measurement	rs10024009	4	108605133	10274	-0.1038	0.0234	9.17e-06	A	C	0.1174	TRUE	0.00191158	19.6734
GCST90274801	interleukin-17A measurement	rs2731803	5	17221637	11782	-0.0713	0.0161	9.49e-06	T	C	0.3974	TRUE	0.00166183	19.6089
GCST90274801	interleukin-17A measurement	rs41270871	6	32628224	8742	0.0923	0.0189	1.04e-06	A	T	0.221	TRUE	0.00272073	23.8441
GCST90274801	interleukin-17A measurement	rs28852438	7	6380998	11336	-0.068	0.0148	4.34e-06	A	G	0.2897	TRUE	0.00185877	21.1066
GCST90274801	interleukin-17A measurement	rs146730540	7	158133754	7943	-0.0903	0.0202	7.81e-06	T	C	0.7451	TRUE	0.00250956	19.9785
GCST90274801	interleukin-17A measurement	rs56702825	8	504034	11766	0.1383	0.0303	5.01e-06	A	G	0.9451	TRUE	0.00176751	20.8298
GCST90274801	interleukin-17A measurement	rs1462017	8	70106392	11774	-0.0893	0.017	1.5e-07	C	G	0.1776	TRUE	0.00233811	27.5887
GCST90274801	interleukin-17A measurement	rs145734140	8	82998811	8187	-0.3662	0.0815	7.01e-06	A	G	0.985	TRUE	0.00245995	20.1844
GCST90274801	interleukin-17A measurement	rs77529534	9	27215497	11775	-0.1279	0.0272	2.57e-06	T	C	0.9323	TRUE	0.00187425	22.107
GCST90274801	interleukin-17A measurement	rs79982350	9	31560030	11336	-0.1467	0.0295	6.6e-07	C	G	0.0555	TRUE	0.00217676	24.7252
GCST90274801	interleukin-17A measurement	rs4877075	9	91976386	11336	0.0908	0.0192	2.25e-06	A	G	0.1411	TRUE	0.00196903	22.3611
GCST90274801	interleukin-17A measurement	rs34557923	10	67955765	10913	0.2446	0.0517	2.23e-06	T	G	0.9819	TRUE	0.00204691	22.3796
GCST90274801	interleukin-17A measurement	rs3895928	12	89686567	11783	-0.1893	0.0418	5.93e-06	T	C	0.9682	TRUE	0.00173755	20.5057
GCST90274801	interleukin-17A measurement	rs71447205	12	113643865	8373	0.1183	0.0264	7.43e-06	CA	C	0.1028	TRUE	0.00239244	20.0751
GCST90274801	interleukin-17A measurement	rs77595989	12	118130693	11767	0.1696	0.0371	4.84e-06	T	G	0.9648	TRUE	0.00177283	20.8944
GCST90274801	interleukin-17A measurement	rs57876893	14	23580861	11776	0.1915	0.043	8.45e-06	T	G	0.0279	TRUE	0.0016814	19.8302
GCST90274801	interleukin-17A measurement	rs12599620	16	8011846	11336	-0.0726	0.0153	2.08e-06	T	C	0.7391	TRUE	0.0019823	22.512
GCST90274801	interleukin-17A measurement	rs4985487	16	70109850	11336	-0.0615	0.0138	8.33e-06	T	G	0.6045	TRUE	0.00174893	19.8571
GCST90274801	interleukin-17A measurement	rs2429911	17	2272057	11294	0.2309	0.0486	2.02e-06	T	C	0.0251	TRUE	0.00199462	22.5683
GCST90274801	interleukin-17A measurement	rs2693361	17	43658721	7943	0.0884	0.0185	1.77e-06	T	G	0.517	TRUE	0.00286635	22.8272
GCST90274801	interleukin-17A measurement	rs146575213	19	16896917	8776	-0.4006	0.0904	9.36e-06	A	T	0.0103	TRUE	0.00223263	19.633
GCST90274802	interleukin-17C measurement	rs114882743	1	176930254	11345	-0.3259	0.0548	2.73e-09	A	T	0.9804	TRUE	0.00310779	35.3615
GCST90274802	interleukin-17C measurement	rs12092228	1	242536005	9892	0.1508	0.0327	4e-06	T	G	0.0512	TRUE	0.00214531	21.2627
GCST90274802	interleukin-17C measurement	rs139637682	2	111999407	8488	-0.3301	0.0737	7.5e-06	T	C	0.9817	TRUE	0.0023579	20.0564
GCST90274802	interleukin-17C measurement	rs2584966	2	117363487	9906	0.0625	0.0139	6.91e-06	T	C	0.4639	TRUE	0.00203679	20.2136
GCST90274802	interleukin-17C measurement	rs77654242	2	136675328	10294	-0.2174	0.0469	3.56e-06	T	G	0.9707	TRUE	0.00208297	21.4827
GCST90274802	interleukin-17C measurement	rs7559734	2	212465664	11345	-0.0915	0.0206	8.92e-06	T	C	0.8803	TRUE	0.001736	19.7256
GCST90274802	interleukin-17C measurement	rs149756404	2	239715033	11302	-0.2749	0.0524	1.55e-07	A	C	0.9809	TRUE	0.00242927	27.5176
GCST90274802	interleukin-17C measurement	rs113334480	3	184205438	11788	-0.0962	0.0217	9.29e-06	T	C	0.8992	TRUE	0.00166444	19.6497
GCST90274802	interleukin-17C measurement	rs1072074	4	24758319	11785	-0.0649	0.0141	4.17e-06	A	G	0.5847	TRUE	0.00179449	21.1825
GCST90274802	interleukin-17C measurement	rs11931996	4	152291909	11345	-0.1219	0.0262	3.28e-06	T	C	0.9068	TRUE	0.00190446	21.6435
GCST90274802	interleukin-17C measurement	rs6874610	5	39436460	11783	-0.0649	0.0144	6.58e-06	T	G	0.2795	TRUE	0.00172092	20.3091
GCST90274802	interleukin-17C measurement	rs59356989	5	107423766	11790	-0.0882	0.0177	6.26e-07	A	G	0.8432	TRUE	0.00210166	24.8266
GCST90274802	interleukin-17C measurement	rs2408771	5	126053775	11345	0.0625	0.0138	5.93e-06	T	G	0.4358	TRUE	0.00180473	20.5081
GCST90274802	interleukin-17C measurement	rs75246422	5	174179760	11793	-0.0951	0.0201	2.23e-06	T	C	0.1233	TRUE	0.00189462	22.3818
GCST90274802	interleukin-17C measurement	rs72815428	5	174836306	11775	-0.1673	0.0366	4.85e-06	T	C	0.0423	TRUE	0.00177133	20.8908
GCST90274802	interleukin-17C measurement	rs2814092	6	66547346	11792	0.0624	0.0135	3.8e-06	C	G	0.6437	TRUE	0.00180854	21.3613
GCST90274802	interleukin-17C measurement	rs2770113	6	158194819	11345	0.0604	0.0135	7.67e-06	A	G	0.4998	TRUE	0.00176131	20.0138
GCST90274802	interleukin-17C measurement	rs1920106	7	21240100	11792	0.0633	0.0132	1.62e-06	T	C	0.3948	TRUE	0.00194637	22.9925
GCST90274802	interleukin-17C measurement	rs75360344	7	35414652	11774	-0.1414	0.031	5.08e-06	A	G	0.0498	TRUE	0.00176394	20.8018
GCST90274802	interleukin-17C measurement	rs78289993	8	14156196	11785	0.1577	0.0351	7.03e-06	A	G	0.961	TRUE	0.00170992	20.1825
GCST90274802	interleukin-17C measurement	rs28552890	8	23691952	11345	-0.096	0.0215	8e-06	A	T	0.8859	TRUE	0.00175428	19.9337
GCST90274802	interleukin-17C measurement	rs113702571	8	118629302	11786	-0.2558	0.0564	5.75e-06	T	C	0.9848	TRUE	0.00174228	20.5669
GCST90274802	interleukin-17C measurement	rs79340054	10	19368604	11780	0.138	0.0309	7.97e-06	T	C	0.9508	TRUE	0.00169029	19.9419
GCST90274802	interleukin-17C measurement	rs139152046	12	23245149	9422	-0.2421	0.0536	6.28e-06	T	G	0.0211	TRUE	0.00216062	20.3971
GCST90274802	interleukin-17C measurement	rs199658824	12	52739413	8391	-0.2362	0.0468	4.49e-07	T	TG	0.9733	TRUE	0.00302648	25.4662
GCST90274802	interleukin-17C measurement	rs7324443	13	30065064	11345	0.0637	0.014	5.36e-06	C	G	0.3575	TRUE	0.00182149	20.6989
GCST90274802	interleukin-17C measurement	rs10870773	13	44396409	11345	-0.0816	0.0171	1.82e-06	A	G	0.8025	TRUE	0.00200315	22.7673
GCST90274802	interleukin-17C measurement	rs12863903	13	96638651	11345	-0.0857	0.018	1.93e-06	T	C	0.1597	TRUE	0.00199409	22.6642
GCST90274802	interleukin-17C measurement	rs8015296	14	92763907	9461	-0.1162	0.0253	4.37e-06	C	G	0.0991	TRUE	0.00222468	21.0901
GCST90274802	interleukin-17C measurement	rs12895022	14	102333234	11774	0.1091	0.0236	3.78e-06	T	C	0.0906	TRUE	0.00181182	21.3674
GCST90274802	interleukin-17C measurement	rs79599491	15	42484321	11306	-0.1905	0.0419	5.45e-06	T	C	0.9711	TRUE	0.00182499	20.6674
GCST90274802	interleukin-17C measurement	rs77223587	15	46123423	10324	-0.3175	0.0705	6.68e-06	T	G	0.9893	TRUE	0.00196069	20.278
GCST90274802	interleukin-17C measurement	rs39779	16	8393906	11345	0.1077	0.0227	2.09e-06	C	G	0.1032	TRUE	0.00198022	22.5062
GCST90274802	interleukin-17C measurement	rs12445031	16	76626873	11339	-0.09	0.0195	3.92e-06	C	G	0.1382	TRUE	0.00187511	21.298
GCST90274802	interleukin-17C measurement	rs17700884	16	88684495	11775	-0.105	0.0136	1.16e-14	T	G	0.3783	TRUE	0.00503671	59.5974
GCST90274802	interleukin-17C measurement	rs5992909	22	17005246	6879	0.0828	0.0186	8.52e-06	T	C	0.4646	TRUE	0.0028725	19.8111
GCST90274802	interleukin-17C measurement	rs73181003	22	46922217	11345	-0.1122	0.0246	5.09e-06	A	G	0.093	TRUE	0.00183027	20.7988
GCST90274803	interleukin 18 measurement	rs115120333	1	78975194	14743	-0.1967	0.0443	8.99e-06	T	C	0.9795	TRUE	0.00133547	19.7125
GCST90274803	interleukin 18 measurement	rs385076	2	32489851	14296	-0.1857	0.0123	1.68e-51	T	C	0.3734	TRUE	0.0156938	227.904
GCST90274803	interleukin 18 measurement	rs144626837	2	125030834	14741	0.2026	0.0458	9.71e-06	T	C	0.9792	TRUE	0.0013257	19.5654
GCST90274803	interleukin 18 measurement	rs12711729	2	126751021	11345	-0.0702	0.0153	4.47e-06	T	C	0.7336	TRUE	0.00185217	21.0482
GCST90274803	interleukin 18 measurement	rs139760701	3	115001900	13809	-0.3049	0.0604	4.46e-07	A	T	0.989	TRUE	0.00184195	25.4787
GCST90274803	interleukin 18 measurement	rs11918804	3	196038580	11791	-0.1184	0.0266	8.54e-06	A	C	0.9337	TRUE	0.00167749	19.8092
GCST90274803	interleukin 18 measurement	rs12648080	4	121893301	14743	0.072	0.0146	8.16e-07	A	G	0.8077	TRUE	0.00164686	24.3165
GCST90274803	interleukin 18 measurement	rs62351325	5	19698240	14744	0.1557	0.0344	6.01e-06	T	C	0.9627	TRUE	0.00138753	20.4834
GCST90274803	interleukin 18 measurement	rs17229943	5	68682536	14744	-0.16	0.0267	2.07e-09	A	C	0.9351	TRUE	0.00242966	35.9053
GCST90274803	interleukin 18 measurement	rs72766437	5	83710370	14734	0.0637	0.0143	8.41e-06	T	C	0.2088	TRUE	0.00134494	19.8403
GCST90274803	interleukin 18 measurement	rs4140444	6	38300402	14741	0.2157	0.0461	2.88e-06	A	G	0.0204	TRUE	0.00148295	21.8897
GCST90274803	interleukin 18 measurement	rs4612182	6	138336137	14743	-0.0547	0.0123	8.7e-06	A	G	0.5914	TRUE	0.00133967	19.7745
GCST90274803	interleukin 18 measurement	rs7755771	6	158786921	10893	-0.0861	0.0181	1.97e-06	T	C	0.2688	TRUE	0.00207301	22.624
GCST90274803	interleukin 18 measurement	rs12201187	6	162785078	13245	0.0676	0.0138	9.65e-07	A	T	0.2767	TRUE	0.00180841	23.9922
GCST90274803	interleukin 18 measurement	rs67424072	7	11104167	14296	-0.082	0.0165	6.71e-07	T	G	0.8341	TRUE	0.00172463	24.6944
GCST90274803	interleukin 18 measurement	rs56836641	7	155637974	14743	-0.163	0.0301	6.12e-08	T	C	0.0477	TRUE	0.00198515	29.3213
GCST90274803	interleukin 18 measurement	rs12681624	8	144606172	13657	-0.0935	0.0157	2.59e-09	C	G	0.8179	TRUE	0.00259025	35.4618
GCST90274803	interleukin 18 measurement	rs112338272	9	20069041	14721	-0.1954	0.0425	4.27e-06	A	C	0.0236	TRUE	0.00143387	21.1355
GCST90274803	interleukin 18 measurement	rs56266057	10	17082153	14295	0.0796	0.018	9.77e-06	T	G	0.8662	TRUE	0.00136617	19.5533
GCST90274803	interleukin 18 measurement	rs11605127	11	268430	14730	-0.0629	0.0137	4.41e-06	C	G	0.7543	TRUE	0.00142901	21.0766
GCST90274803	interleukin 18 measurement	rs4758106	11	6482713	12411	0.0595	0.0133	7.69e-06	C	G	0.5639	TRUE	0.00160999	20.0106
GCST90274803	interleukin 18 measurement	rs55858715	11	86685696	13233	-0.117	0.0254	4.1e-06	T	G	0.0649	TRUE	0.00160085	21.2148
GCST90274803	interleukin 18 measurement	rs60235102	11	105060888	14722	0.1154	0.0225	2.91e-07	T	C	0.9237	TRUE	0.00178363	26.3019
GCST90274803	interleukin 18 measurement	rs5744249	11	112025306	14742	0.2039	0.0135	1.53e-51	A	C	0.7618	TRUE	0.0152385	228.091
GCST90274803	interleukin 18 measurement	rs35495214	11	112433719	14735	0.1374	0.0291	2.34e-06	T	C	0.0465	TRUE	0.00151071	22.2909
GCST90274803	interleukin 18 measurement	rs113841145	11	116331456	13809	0.2866	0.0629	5.2e-06	A	G	0.9893	TRUE	0.00150119	20.7581
GCST90274803	interleukin 18 measurement	rs7990672	13	90838056	14295	-0.0568	0.0128	9.1e-06	T	G	0.69	TRUE	0.00137561	19.6887
GCST90274803	interleukin 18 measurement	rs35656694	16	52032393	14744	0.0746	0.0165	6.15e-06	A	C	0.851	TRUE	0.0013845	20.4386
GCST90274803	interleukin 18 measurement	rs148504635	16	54161464	14737	0.2532	0.0525	1.42e-06	A	C	0.9857	TRUE	0.00157585	23.2568
GCST90274803	interleukin 18 measurement	rs113552426	16	84730435	11249	-0.278	0.0581	1.71e-06	C	G	0.9792	TRUE	0.00203114	22.8908
GCST90274803	interleukin 18 measurement	rs77994606	18	28763724	14743	-0.2314	0.0472	9.46e-07	A	G	0.9814	TRUE	0.00162761	24.0317
GCST90274803	interleukin 18 measurement	rs2108621	19	5344989	14296	0.0581	0.0126	4.01e-06	T	C	0.3565	TRUE	0.00148508	21.2594
GCST90274803	interleukin 18 measurement	rs1403742	20	51289816	14296	-0.0567	0.0124	4.82e-06	A	T	0.371	TRUE	0.00146041	20.9056
GCST90274803	interleukin 18 measurement	rs35538453	21	15968566	10407	-0.3011	0.0663	5.59e-06	CA	C	0.0126	TRUE	0.00197792	20.6211
GCST90274804	interleukin-18 receptor 1 measurement	rs7512350	1	15404794	11771	0.0921	0.0201	4.6e-06	A	G	0.1213	TRUE	0.00178049	20.992
GCST90274804	interleukin-18 receptor 1 measurement	rs6693634	1	162509685	14295	0.0537	0.012	7.64e-06	A	C	0.4791	TRUE	0.00139892	20.0228
GCST90274804	interleukin-18 receptor 1 measurement	rs3010065	1	183830781	14724	-0.0644	0.0145	8.94e-06	A	G	0.7923	TRUE	0.00133791	19.7232
GCST90274804	interleukin-18 receptor 1 measurement	rs78714574	2	102637685	14735	0.4727	0.0474	2.01e-23	C	G	0.0198	TRUE	0.00670414	99.4387
GCST90274804	interleukin-18 receptor 1 measurement	rs140698681	2	102843538	11334	-0.2417	0.042	8.68e-09	CTTTTG	C	0.0263	TRUE	0.00291343	33.1114
GCST90274804	interleukin-18 receptor 1 measurement	rs951774	2	102912664	14728	0.5719	0.0148	0	A	C	0.1798	TRUE	0.0920521	1492.99
GCST90274804	interleukin-18 receptor 1 measurement	rs75366565	2	103166288	14735	-0.401	0.0142	1.92e-175	T	C	0.1988	TRUE	0.0513419	797.358
GCST90274804	interleukin-18 receptor 1 measurement	rs2732865	2	103401780	14743	0.3635	0.0303	3.7e-33	A	C	0.0405	TRUE	0.0096676	143.901
GCST90274804	interleukin-18 receptor 1 measurement	rs113070302	2	103454352	14743	-0.1397	0.0284	8.7e-07	T	G	0.0535	TRUE	0.00163854	24.1934
GCST90274804	interleukin-18 receptor 1 measurement	rs114696908	2	236845654	14295	0.1235	0.0278	8.89e-06	A	G	0.0625	TRUE	0.00137867	19.7326
GCST90274804	interleukin-18 receptor 1 measurement	rs7642750	3	10580281	11788	0.0935	0.02	2.94e-06	A	C	0.8764	TRUE	0.00185063	21.8519
GCST90274804	interleukin-18 receptor 1 measurement	rs35021151	3	58414784	14735	-0.1646	0.0342	1.49e-06	A	G	0.0317	TRUE	0.00156955	23.1605
GCST90274804	interleukin-18 receptor 1 measurement	rs62257659	3	79589418	14727	-0.2015	0.042	1.61e-06	A	G	0.9745	TRUE	0.00156048	23.014
GCST90274804	interleukin-18 receptor 1 measurement	rs78199195	3	146882115	14295	-0.0956	0.0196	1.07e-06	A	G	0.8928	TRUE	0.00166149	23.7872
GCST90274804	interleukin-18 receptor 1 measurement	rs34333927	5	9342797	14741	0.0658	0.0147	7.6e-06	A	G	0.2237	TRUE	0.00135738	20.0336
GCST90274804	interleukin-18 receptor 1 measurement	rs139290695	5	120319225	11791	-0.1505	0.0336	7.49e-06	A	T	0.9589	TRUE	0.00169866	20.0595
GCST90274804	interleukin-18 receptor 1 measurement	rs78035061	6	801754	14295	0.1039	0.0222	2.87e-06	A	C	0.0787	TRUE	0.00152995	21.901
GCST90274804	interleukin-18 receptor 1 measurement	rs2267951	6	133019858	14295	0.056	0.0125	7.46e-06	T	C	0.3421	TRUE	0.00140205	20.0676
GCST90274804	interleukin-18 receptor 1 measurement	rs117145942	7	29690677	13164	-0.3006	0.0649	3.63e-06	A	G	0.0131	TRUE	0.00162702	21.4498
GCST90274804	interleukin-18 receptor 1 measurement	rs80317525	7	47517191	14730	0.1408	0.0299	2.49e-06	A	G	0.0468	TRUE	0.00150317	22.172
GCST90274804	interleukin-18 receptor 1 measurement	rs73176827	7	156048777	14733	-0.1045	0.022	2.03e-06	T	C	0.0762	TRUE	0.00152908	22.5594
GCST90274804	interleukin-18 receptor 1 measurement	rs190615956	8	67827730	7424	-0.3331	0.0754	9.97e-06	A	T	0.0269	TRUE	0.00262197	19.5115
GCST90274804	interleukin-18 receptor 1 measurement	rs144315890	8	102663032	10406	-0.178	0.0377	2.34e-06	A	ATATCTATC	0.9579	TRUE	0.00213769	22.2881
GCST90274804	interleukin-18 receptor 1 measurement	rs148530961	9	1057984	14295	0.2415	0.0532	5.64e-06	A	G	0.017	TRUE	0.00143947	20.6039
GCST90274804	interleukin-18 receptor 1 measurement	rs62554051	9	29175150	14735	-0.1084	0.0243	8.16e-06	C	G	0.0677	TRUE	0.00134868	19.897
GCST90274804	interleukin-18 receptor 1 measurement	rs60148804	10	47584857	9829	-0.2162	0.0479	6.37e-06	C	G	0.0325	TRUE	0.00206839	20.3682
GCST90274804	interleukin-18 receptor 1 measurement	rs117195704	10	61379709	14730	-0.1505	0.0313	1.52e-06	A	G	0.0389	TRUE	0.00156711	23.1167
GCST90274804	interleukin-18 receptor 1 measurement	rs139990768	11	37732931	13860	-0.1848	0.0415	8.47e-06	T	C	0.0239	TRUE	0.00142864	19.8265
GCST90274804	interleukin-18 receptor 1 measurement	rs11418872	12	54443328	10893	-0.0671	0.015	7.7e-06	CT	C	0.6643	TRUE	0.00183366	20.007
GCST90274804	interleukin-18 receptor 1 measurement	rs7398357	12	99887674	14735	0.0662	0.0147	6.69e-06	A	G	0.1899	TRUE	0.00137447	20.2779
GCST90274804	interleukin-18 receptor 1 measurement	rs1760941	14	20930038	14295	0.0657	0.0142	3.71e-06	A	C	0.7591	TRUE	0.00149527	21.4039
GCST90274804	interleukin-18 receptor 1 measurement	rs68109559	14	62549256	14732	-0.0553	0.0124	8.21e-06	T	C	0.3212	TRUE	0.00134822	19.886
GCST90274804	interleukin-18 receptor 1 measurement	rs28929474	14	94844947	14743	0.2643	0.0445	2.86e-09	T	C	0.0204	TRUE	0.00238699	35.2708
GCST90274804	interleukin-18 receptor 1 measurement	rs75969720	15	70052155	14743	0.1945	0.0439	9.4e-06	A	G	0.021	TRUE	0.00132968	19.6269
GCST90274804	interleukin-18 receptor 1 measurement	rs1477086	16	54743526	14295	-0.1103	0.0243	5.65e-06	A	G	0.0692	TRUE	0.00143923	20.6005
GCST90274804	interleukin-18 receptor 1 measurement	rs117599131	16	87926882	13231	-0.1483	0.0317	2.89e-06	A	C	0.0536	TRUE	0.0016514	21.8826
GCST90274804	interleukin-18 receptor 1 measurement	rs78357146	17	64305051	14743	-0.3382	0.0378	3.65e-19	A	G	0.9715	TRUE	0.0054004	80.0396
GCST90274804	interleukin-18 receptor 1 measurement	rs10401247	19	52051784	11344	0.095	0.0211	6.72e-06	A	G	0.8846	TRUE	0.00178378	20.2678
GCST90274804	interleukin-18 receptor 1 measurement	rs34174304	20	51193977	14725	0.073	0.0149	9.62e-07	A	G	0.8157	TRUE	0.00162746	24.0002
GCST90274804	interleukin-18 receptor 1 measurement	rs140199696	21	24054958	14295	-0.2071	0.0454	5.07e-06	T	C	0.9784	TRUE	0.00145356	20.806
GCST90274804	interleukin-18 receptor 1 measurement	rs79097546	22	19662319	14256	-0.2754	0.056	8.75e-07	T	C	0.9865	TRUE	0.00169363	24.1819
GCST90274804	interleukin-18 receptor 1 measurement	rs116935210	22	34904594	14733	0.2387	0.0512	3.13e-06	A	G	0.9848	TRUE	0.0014731	21.7323
GCST90274805	obsolete_interleukin-1 alpha measurement	rs6702801	1	89516076	7943	-0.077	0.0171	6.7e-06	C	G	0.6598	TRUE	0.00254623	20.2712
GCST90274805	obsolete_interleukin-1 alpha measurement	rs12047801	1	105113404	11785	0.0783	0.0171	4.67e-06	T	C	0.174	TRUE	0.00177595	20.9632
GCST90274805	obsolete_interleukin-1 alpha measurement	rs115494443	1	116784131	10853	0.2658	0.0565	2.55e-06	A	G	0.0186	TRUE	0.00203507	22.1275
GCST90274805	obsolete_interleukin-1 alpha measurement	rs115602471	2	170964850	11340	0.2215	0.0469	2.33e-06	T	C	0.0311	TRUE	0.00196307	22.301
GCST90274805	obsolete_interleukin-1 alpha measurement	rs190042298	3	147628690	9897	0.1502	0.0339	9.39e-06	A	G	0.0497	TRUE	0.00197959	19.6269
GCST90274805	obsolete_interleukin-1 alpha measurement	rs10063171	5	67352803	11340	0.0775	0.0175	9.49e-06	T	G	0.1932	TRUE	0.00172649	19.6088
GCST90274805	obsolete_interleukin-1 alpha measurement	rs10057700	5	161958436	8587	-0.0822	0.0181	5.59e-06	A	G	0.4388	TRUE	0.00239609	20.6198
GCST90274805	obsolete_interleukin-1 alpha measurement	rs11759846	6	32586222	11788	-0.3263	0.0266	1.36e-34	A	G	0.0799	TRUE	0.0126044	150.452
GCST90274805	obsolete_interleukin-1 alpha measurement	rs9272305	6	32603879	8587	-0.2444	0.0462	1.22e-07	A	C	0.0316	TRUE	0.00324836	27.978
GCST90274805	obsolete_interleukin-1 alpha measurement	rs13195317	6	32656094	11301	-0.3251	0.0554	4.4e-09	T	C	0.0358	TRUE	0.00303792	34.43
GCST90274805	obsolete_interleukin-1 alpha measurement	rs12529944	6	84066908	11340	-0.0845	0.0189	7.79e-06	T	C	0.178	TRUE	0.00175959	19.9854
GCST90274805	obsolete_interleukin-1 alpha measurement	rs10233998	7	89060931	11785	0.131	0.0286	4.64e-06	T	G	0.0604	TRUE	0.00177709	20.9767
GCST90274805	obsolete_interleukin-1 alpha measurement	rs16886503	8	89744017	11786	0.2438	0.0524	3.28e-06	A	T	0.9824	TRUE	0.00183333	21.6437
GCST90274805	obsolete_interleukin-1 alpha measurement	rs11461659	11	60773403	7943	0.073	0.0165	9.68e-06	CA	C	0.4802	TRUE	0.00245824	19.569
GCST90274805	obsolete_interleukin-1 alpha measurement	rs72937918	11	80672314	11772	-0.2056	0.0452	5.4e-06	T	C	0.0233	TRUE	0.00175451	20.6869
GCST90274805	obsolete_interleukin-1 alpha measurement	rs145501816	11	98540302	8391	0.1696	0.0371	4.84e-06	A	AAC	0.9558	TRUE	0.00248433	20.893
GCST90274805	obsolete_interleukin-1 alpha measurement	rs523604	11	118755738	10290	0.0754	0.0142	1.1e-07	A	G	0.5264	TRUE	0.00273251	28.1891
GCST90274805	obsolete_interleukin-1 alpha measurement	rs76012752	12	28953348	11340	0.1568	0.0352	8.41e-06	A	G	0.9527	TRUE	0.00174676	19.8395
GCST90274805	obsolete_interleukin-1 alpha measurement	rs7138689	12	103893494	11777	0.0961	0.0208	3.83e-06	T	G	0.8877	TRUE	0.00180925	21.3426
GCST90274805	obsolete_interleukin-1 alpha measurement	rs4767214	12	114539621	11772	0.062	0.013	1.85e-06	T	C	0.5326	TRUE	0.00192845	22.7417
GCST90274805	obsolete_interleukin-1 alpha measurement	rs76544453	14	81651382	11788	-0.1609	0.0361	8.31e-06	T	C	0.9585	TRUE	0.00168239	19.862
GCST90274805	obsolete_interleukin-1 alpha measurement	rs78267257	14	83490781	10903	-0.1825	0.0406	6.95e-06	A	G	0.0323	TRUE	0.00184979	20.202
GCST90274805	obsolete_interleukin-1 alpha measurement	rs117537822	17	32073614	11788	0.2176	0.0439	7.17e-07	T	C	0.9755	TRUE	0.00207991	24.5649
GCST90274805	obsolete_interleukin-1 alpha measurement	rs61098036	17	53509585	9891	-0.0856	0.0187	4.7e-06	A	G	0.8232	TRUE	0.002114	20.9496
GCST90274805	obsolete_interleukin-1 alpha measurement	rs11878153	18	308555	11787	0.1116	0.0221	4.42e-07	A	G	0.9015	TRUE	0.00215875	25.4959
GCST90274805	obsolete_interleukin-1 alpha measurement	rs2426634	20	55282711	11787	-0.0896	0.0198	6.03e-06	A	G	0.1376	TRUE	0.00173432	20.4744
GCST90274806	interleukin-2 measurement	rs79419497	2	192579384	11789	0.2016	0.0424	1.99e-06	A	G	0.9733	TRUE	0.00191399	22.6035
GCST90274806	interleukin-2 measurement	rs142641125	3	12396234	11789	0.2095	0.0419	5.73e-07	T	C	0.0287	TRUE	0.00211613	24.9958
GCST90274806	interleukin-2 measurement	rs77853517	3	64865615	11787	-0.1048	0.0217	1.37e-06	T	C	0.8961	TRUE	0.00197488	23.32
GCST90274806	interleukin-2 measurement	rs7638939	3	125991040	11769	0.0854	0.0174	9.2e-07	A	T	0.8293	TRUE	0.00204263	24.0848
GCST90274806	interleukin-2 measurement	rs75739108	3	137247468	11341	0.1737	0.038	4.85e-06	T	C	0.039	TRUE	0.001839	20.8908
GCST90274806	interleukin-2 measurement	rs111783480	4	14756774	9265	-0.1462	0.0329	8.84e-06	A	G	0.1075	TRUE	0.00212683	19.7428
GCST90274806	interleukin-2 measurement	rs79925007	4	34713434	11341	0.1176	0.0255	3.99e-06	T	G	0.9036	TRUE	0.00187184	21.2646
GCST90274806	interleukin-2 measurement	rs77880908	4	47700645	11770	-0.0886	0.0196	6.17e-06	T	C	0.1258	TRUE	0.00173311	20.4306
GCST90274806	interleukin-2 measurement	rs6535212	4	138235156	11784	-0.0646	0.0139	3.36e-06	T	G	0.6861	TRUE	0.00182956	21.5954
GCST90274806	interleukin-2 measurement	rs4703508	5	35188802	11789	-0.1216	0.026	2.91e-06	T	C	0.9334	TRUE	0.00185199	21.8699
GCST90274806	interleukin-2 measurement	rs72659067	8	62639773	9980	0.3327	0.0736	6.17e-06	A	G	0.0111	TRUE	0.0020433	20.4297
GCST90274806	interleukin-2 measurement	rs11141276	9	88777064	9265	0.1434	0.0306	2.78e-06	T	C	0.0611	TRUE	0.00236473	21.9564
GCST90274806	interleukin-2 measurement	rs74852566	10	2293803	11789	-0.1999	0.0431	3.52e-06	T	G	0.0244	TRUE	0.00182139	21.5079
GCST90274806	interleukin-2 measurement	rs1657222	10	34837139	11340	-0.0621	0.0137	5.82e-06	A	G	0.4037	TRUE	0.0018086	20.5431
GCST90274806	interleukin-2 measurement	rs10996419	10	67202938	11784	-0.1222	0.0259	2.38e-06	T	C	0.9188	TRUE	0.00188552	22.2571
GCST90274806	interleukin-2 measurement	rs55813957	11	128560199	11341	0.0728	0.016	5.36e-06	C	G	0.7076	TRUE	0.00182213	20.6988
GCST90274806	interleukin-2 measurement	rs77832761	13	85868678	11785	0.1922	0.0414	3.44e-06	A	G	0.0318	TRUE	0.0018255	21.5493
GCST90274806	interleukin-2 measurement	rs145516501	13	95200973	8383	-0.2759	0.0539	3.08e-07	CA	C	0.0229	TRUE	0.00311581	26.1952
GCST90274806	interleukin-2 measurement	rs144129701	14	55563894	11341	-0.2699	0.0576	2.79e-06	C	G	0.9727	TRUE	0.00193228	21.9525
GCST90274806	interleukin-2 measurement	rs200667067	16	1789487	8372	0.0917	0.0203	6.27e-06	A	ATC	0.8218	TRUE	0.00243142	20.4006
GCST90274806	interleukin-2 measurement	rs36006983	16	77431739	11341	-0.0728	0.0153	1.95e-06	T	C	0.7384	TRUE	0.00199234	22.6362
GCST90274806	interleukin-2 measurement	rs28515912	17	103299	10723	-0.0723	0.0149	1.22e-06	A	C	0.6969	TRUE	0.00219096	23.5409
GCST90274806	interleukin-2 measurement	rs35252272	17	73558213	7307	-0.081	0.0177	4.73e-06	G	GT	0.7096	TRUE	0.00285786	20.9365
GCST90274806	interleukin-2 measurement	rs1943222	18	58028057	11789	-0.0622	0.0138	6.57e-06	A	G	0.6878	TRUE	0.00172028	20.3118
GCST90274806	interleukin-2 measurement	rs150999021	19	54588401	7456	0.0798	0.0175	5.12e-06	CAAAT	C	0.5014	TRUE	0.00278109	20.788
GCST90274806	interleukin-2 measurement	rs35266089	19	55506516	7943	-0.1007	0.0197	3.19e-07	T	TA	0.222	TRUE	0.00327881	26.1226
GCST90274807	interleukin-20 measurement	rs72633862	1	9746065	11774	-0.1722	0.0376	4.65e-06	T	G	0.0444	TRUE	0.00177825	20.9709
GCST90274807	interleukin-20 measurement	rs114363239	1	41433965	11782	-0.2372	0.0487	1.11e-06	T	C	0.0189	TRUE	0.00200946	23.7191
GCST90274807	interleukin-20 measurement	rs112421516	1	67400701	11336	0.1935	0.0435	8.66e-06	A	G	0.9708	TRUE	0.00174247	19.7837
GCST90274807	interleukin-20 measurement	rs35710660	1	72288886	7943	-0.0779	0.0174	7.57e-06	A	AT	0.5308	TRUE	0.00251708	20.0386
GCST90274807	interleukin-20 measurement	rs115191082	1	104640701	11294	-0.2543	0.0561	5.82e-06	T	G	0.0149	TRUE	0.00181606	20.5442
GCST90274807	interleukin-20 measurement	rs2285212	1	169461481	11336	-0.1112	0.0248	7.33e-06	T	C	0.9158	TRUE	0.00177042	20.1016
GCST90274807	interleukin-20 measurement	rs383039	1	242399370	11783	-0.0698	0.0156	7.66e-06	A	G	0.2136	TRUE	0.00169617	20.0165
GCST90274807	interleukin-20 measurement	rs13421547	2	13940522	11784	0.147	0.0325	6.09e-06	T	C	0.044	TRUE	0.00173309	20.4548
GCST90274807	interleukin-20 measurement	rs114209791	2	52215130	11784	-0.2134	0.046	3.5e-06	A	G	0.9756	TRUE	0.00182301	21.5179
GCST90274807	interleukin-20 measurement	rs146918864	2	141913966	11438	-0.2551	0.0515	7.29e-07	T	C	0.0228	TRUE	0.00214055	24.5319
GCST90274807	interleukin-20 measurement	rs35508685	2	213241261	11782	0.1688	0.0373	6.03e-06	T	C	0.9672	TRUE	0.00173522	20.4764
GCST90274807	interleukin-20 measurement	rs73192044	3	119431497	11336	-0.1066	0.0237	6.86e-06	A	G	0.9032	TRUE	0.00178149	20.2274
GCST90274807	interleukin-20 measurement	rs12498781	4	133183457	11763	0.0635	0.0137	3.57e-06	A	G	0.3202	TRUE	0.00182304	21.4799
GCST90274807	interleukin-20 measurement	rs34172193	6	112451601	10918	-0.2175	0.0488	8.31e-06	A	G	0.02	TRUE	0.00181613	19.8609
GCST90274807	interleukin-20 measurement	rs143181662	7	17753237	8587	0.0719	0.0156	4.05e-06	T	C	0.5043	TRUE	0.00246771	21.2377
GCST90274807	interleukin-20 measurement	rs6952803	7	54991055	10849	0.2776	0.0597	3.32e-06	A	G	0.9804	TRUE	0.00198901	21.6177
GCST90274807	interleukin-20 measurement	rs138771212	8	68839107	11336	-0.3596	0.0778	3.8e-06	A	G	0.9909	TRUE	0.00188106	21.3601
GCST90274807	interleukin-20 measurement	rs188205021	11	100596026	11774	-0.222	0.0427	2e-07	T	C	0.0255	TRUE	0.0022905	27.0257
GCST90274807	interleukin-20 measurement	rs143409618	13	112575760	11784	-0.2247	0.0504	8.26e-06	T	C	0.0541	TRUE	0.00168392	19.8734
GCST90274807	interleukin-20 measurement	rs72659995	14	21169862	11336	-0.1232	0.0267	3.95e-06	T	C	0.9142	TRUE	0.00187467	21.2874
GCST90274807	interleukin-20 measurement	rs61992201	14	48507353	10267	0.0888	0.0201	9.97e-06	T	G	0.1397	TRUE	0.00189743	19.5141
GCST90274807	interleukin-20 measurement	rs28542561	15	23769949	11774	-0.1753	0.0372	2.45e-06	T	C	0.965	TRUE	0.0018825	22.2026
GCST90274807	interleukin-20 measurement	rs117977288	16	80689313	11784	-0.1546	0.0316	9.96e-07	T	G	0.9553	TRUE	0.00202708	23.9316
GCST90274807	interleukin-20 measurement	rs11432579	18	58431552	7902	0.3109	0.0641	1.23e-06	G	GTT	0.9851	TRUE	0.00296823	23.5188
GCST90274807	interleukin-20 measurement	rs12969831	18	74247282	11336	0.1474	0.0331	8.46e-06	A	G	0.9399	TRUE	0.0017463	19.8272
GCST90274807	interleukin-20 measurement	rs34691354	18	75094435	11336	0.0651	0.0143	5.3e-06	C	G	0.6659	TRUE	0.00182489	20.7211
GCST90274808	interleukin-20 receptor subunit alpha measurement	rs28846828	1	153082810	8817	-0.0765	0.0154	6.78e-07	T	C	0.4228	TRUE	0.00279092	24.6708
GCST90274808	interleukin-20 receptor subunit alpha measurement	rs12138611	1	168180874	11344	0.119	0.0256	3.34e-06	C	G	0.1039	TRUE	0.00190117	21.6042
GCST90274808	interleukin-20 receptor subunit alpha measurement	rs2064077	1	171216897	11790	0.1072	0.0241	8.66e-06	T	C	0.083	TRUE	0.00167538	19.7825
GCST90274808	interleukin-20 receptor subunit alpha measurement	rs2883991	2	53038599	11789	0.08	0.0181	9.88e-06	T	C	0.8477	TRUE	0.00165435	19.5321
GCST90274808	interleukin-20 receptor subunit alpha measurement	rs34488531	2	66332146	7943	0.077	0.0172	7.58e-06	CT	C	0.3457	TRUE	0.00251678	20.0362
GCST90274808	interleukin-20 receptor subunit alpha measurement	rs4667792	2	166018354	11344	-0.0606	0.0135	7.16e-06	T	C	0.5471	TRUE	0.00177313	20.1466
GCST90274808	interleukin-20 receptor subunit alpha measurement	rs9817113	3	151178393	11790	0.1541	0.0346	8.44e-06	T	C	0.0446	TRUE	0.00167961	19.8326
GCST90274808	interleukin-20 receptor subunit alpha measurement	rs6842116	4	6909807	11344	-0.0925	0.0204	5.78e-06	C	G	0.8324	TRUE	0.00180913	20.5564
GCST90274808	interleukin-20 receptor subunit alpha measurement	rs115680168	4	164735206	7586	-0.3364	0.0757	8.84e-06	T	C	0.0177	TRUE	0.00259644	19.7427
GCST90274808	interleukin-20 receptor subunit alpha measurement	rs188200783	5	22203180	8974	-0.2004	0.0449	8.07e-06	T	C	0.0429	TRUE	0.0022149	19.9162
GCST90274808	interleukin-20 receptor subunit alpha measurement	rs143067549	5	46131995	7315	-0.4166	0.091	4.69e-06	T	C	0.0114	TRUE	0.00285693	20.9526
GCST90274808	interleukin-20 receptor subunit alpha measurement	rs59446445	5	154577444	11790	0.1741	0.038	4.61e-06	A	G	0.0321	TRUE	0.00177723	20.9873
GCST90274808	interleukin-20 receptor subunit alpha measurement	rs145607970	6	32624017	7523	-0.2162	0.048	6.66e-06	A	C	0.0367	TRUE	0.00268948	20.2821
GCST90274808	interleukin-20 receptor subunit alpha measurement	rs6920753	6	158071161	11762	-0.0664	0.0144	4.01e-06	A	G	0.704	TRUE	0.00180445	21.2587
GCST90274808	interleukin-20 receptor subunit alpha measurement	rs113563938	7	12560554	11344	0.3176	0.0676	2.62e-06	A	T	0.9871	TRUE	0.00194204	22.0694
GCST90274808	interleukin-20 receptor subunit alpha measurement	rs11987533	8	35154239	11344	0.1171	0.0198	3.34e-09	A	G	0.1374	TRUE	0.00307383	34.9709
GCST90274808	interleukin-20 receptor subunit alpha measurement	rs12056343	8	79840734	9894	-0.0761	0.0166	4.55e-06	T	G	0.7494	TRUE	0.00211963	21.0119
GCST90274808	interleukin-20 receptor subunit alpha measurement	rs113153423	8	139987300	11792	0.1913	0.0407	2.6e-06	A	G	0.972	TRUE	0.00187	22.0886
GCST90274808	interleukin-20 receptor subunit alpha measurement	rs113105910	11	5315973	11786	-0.2425	0.0538	6.56e-06	A	G	0.0165	TRUE	0.00172086	20.3135
GCST90274808	interleukin-20 receptor subunit alpha measurement	rs71476058	11	109386685	7943	-0.2711	0.0606	7.69e-06	A	T	0.0278	TRUE	0.00251325	20.008
GCST90274808	interleukin-20 receptor subunit alpha measurement	rs72785422	16	14288564	11343	0.0897	0.0195	4.22e-06	T	C	0.8313	TRUE	0.00186199	21.1563
GCST90274808	interleukin-20 receptor subunit alpha measurement	rs74032581	16	83519341	11344	-0.1343	0.0298	6.58e-06	A	T	0.9366	TRUE	0.00178721	20.3069
GCST90274808	interleukin-20 receptor subunit alpha measurement	rs149111746	17	59389022	11783	0.2357	0.0511	3.98e-06	A	G	0.0208	TRUE	0.00180235	21.2718
GCST90274809	interleukin-22 receptor subunit alpha-1 measurement	rs187651556	1	29484787	6752	-0.3827	0.0859	8.38e-06	T	C	0.9838	TRUE	0.00293105	19.8428
GCST90274809	interleukin-22 receptor subunit alpha-1 measurement	rs78594373	2	85320044	11767	-0.1271	0.0273	3.23e-06	T	C	0.0671	TRUE	0.00183866	21.6717
GCST90274809	interleukin-22 receptor subunit alpha-1 measurement	rs114416525	3	99744651	11345	0.2819	0.0619	5.26e-06	A	G	0.0142	TRUE	0.00182478	20.7363
GCST90274809	interleukin-22 receptor subunit alpha-1 measurement	rs146501549	3	164196006	7943	0.0731	0.0163	7.3e-06	CCCA	C	0.4392	TRUE	0.00252567	20.1071
GCST90274809	interleukin-22 receptor subunit alpha-1 measurement	rs1473089	4	26143082	10916	0.2679	0.0561	1.79e-06	A	C	0.0253	TRUE	0.00208473	22.8003
GCST90274809	interleukin-22 receptor subunit alpha-1 measurement	rs75590335	4	157031745	11345	0.1722	0.037	3.25e-06	A	G	0.0376	TRUE	0.00190559	21.6564
GCST90274809	interleukin-22 receptor subunit alpha-1 measurement	rs13169282	5	144256718	11783	-0.0709	0.0158	7.21e-06	A	G	0.2216	TRUE	0.00170601	20.1328
GCST90274809	interleukin-22 receptor subunit alpha-1 measurement	rs79229049	7	81154741	11781	-0.2102	0.0412	3.36e-07	A	T	0.9695	TRUE	0.0022046	26.0254
GCST90274809	interleukin-22 receptor subunit alpha-1 measurement	rs11777386	8	52767675	11779	-0.1003	0.0224	7.55e-06	A	G	0.0953	TRUE	0.00169926	20.0462
GCST90274809	interleukin-22 receptor subunit alpha-1 measurement	rs56282088	8	81502336	10919	0.2815	0.0571	8.23e-07	A	G	0.0165	TRUE	0.00222094	24.2999
GCST90274809	interleukin-22 receptor subunit alpha-1 measurement	rs13257574	8	87485765	11306	0.2714	0.0584	3.36e-06	T	C	0.0167	TRUE	0.00190659	21.5932
GCST90274809	interleukin-22 receptor subunit alpha-1 measurement	rs3181361	9	117667449	11345	0.27	0.0582	3.5e-06	T	C	0.0163	TRUE	0.00189345	21.5182
GCST90274809	interleukin-22 receptor subunit alpha-1 measurement	rs12240324	10	44669337	11793	0.2203	0.047	2.77e-06	A	G	0.9713	TRUE	0.00185952	21.9664
GCST90274809	interleukin-22 receptor subunit alpha-1 measurement	rs148579602	10	71011969	7943	0.0784	0.017	3.99e-06	T	TA	0.6334	TRUE	0.00267047	21.263
GCST90274809	interleukin-22 receptor subunit alpha-1 measurement	rs11607326	11	83564435	11345	-0.0919	0.0206	8.15e-06	A	T	0.1246	TRUE	0.00175118	19.8985
GCST90274809	interleukin-22 receptor subunit alpha-1 measurement	rs369913010	12	131925456	9246	-0.2141	0.0484	9.71e-06	T	C	0.0264	TRUE	0.00211189	19.5636
GCST90274809	interleukin-22 receptor subunit alpha-1 measurement	rs187050106	13	56206816	8488	0.4278	0.0964	9.09e-06	T	C	0.0081	TRUE	0.00231481	19.6891
GCST90274809	interleukin-22 receptor subunit alpha-1 measurement	rs17256492	14	62394907	11345	-0.0751	0.0162	3.56e-06	T	C	0.7694	TRUE	0.0018907	21.4869
GCST90274809	interleukin-22 receptor subunit alpha-1 measurement	rs7158900	14	94197473	11344	-0.0674	0.0138	1.04e-06	A	G	0.6092	TRUE	0.00209838	23.8498
GCST90274809	interleukin-22 receptor subunit alpha-1 measurement	rs143949731	18	22333712	11782	0.1655	0.0366	6.13e-06	T	C	0.0384	TRUE	0.00173245	20.4437
GCST90274809	interleukin-22 receptor subunit alpha-1 measurement	rs117636462	20	16761823	10858	0.3671	0.0828	9.27e-06	A	G	0.9915	TRUE	0.00180706	19.653
GCST90274809	interleukin-22 receptor subunit alpha-1 measurement	rs4811167	20	50001752	11793	0.0632	0.0134	2.4e-06	T	C	0.5504	TRUE	0.0018827	22.2408
GCST90274809	interleukin-22 receptor subunit alpha-1 measurement	rs117263973	21	42295154	10858	0.3467	0.0752	4.02e-06	A	G	0.0109	TRUE	0.00195377	21.2516
GCST90274809	interleukin-22 receptor subunit alpha-1 measurement	rs4466	22	35723831	11792	0.0906	0.0203	8.08e-06	A	G	0.1324	TRUE	0.00168634	19.9155
GCST90274810	interleukin-24 measurement	rs116790447	1	18931322	9453	0.1729	0.0371	3.16e-06	T	C	0.0521	TRUE	0.00229232	21.7145
GCST90274810	interleukin-24 measurement	rs199770642	1	153060770	7943	0.0762	0.0162	2.55e-06	A	T	0.4768	TRUE	0.00277771	22.1193
GCST90274810	interleukin-24 measurement	rs36183478	1	236592040	8587	0.0815	0.0172	2.15e-06	T	C	0.4915	TRUE	0.00260785	22.4469
GCST90274810	interleukin-24 measurement	rs61760504	4	47684375	11337	0.12	0.0265	5.95e-06	C	G	0.9234	TRUE	0.00180546	20.5019
GCST90274810	interleukin-24 measurement	rs2341294	5	149232308	9900	-0.1318	0.028	2.51e-06	A	G	0.0716	TRUE	0.0022331	22.1527
GCST90274810	interleukin-24 measurement	rs145295031	7	9959098	11287	0.3063	0.0647	2.2e-06	A	T	0.014	TRUE	0.00198173	22.4083
GCST90274810	interleukin-24 measurement	rs167018	7	155623090	11336	0.0657	0.0136	1.36e-06	A	G	0.4443	TRUE	0.00205447	23.3333
GCST90274810	interleukin-24 measurement	rs76088721	9	23373327	8587	0.1847	0.0417	9.46e-06	T	C	0.9596	TRUE	0.00227945	19.6137
GCST90274810	interleukin-24 measurement	rs11256610	10	6122343	10850	0.3005	0.0641	2.76e-06	A	G	0.0145	TRUE	0.00202146	21.9732
GCST90274810	interleukin-24 measurement	rs145450029	11	76932037	11784	-0.2153	0.0484	8.65e-06	T	G	0.0246	TRUE	0.00167639	19.7844
GCST90274810	interleukin-24 measurement	rs145660089	11	94477313	11779	0.2004	0.0446	7.01e-06	T	C	0.0274	TRUE	0.00171109	20.1861
GCST90274810	interleukin-24 measurement	rs12275648	11	129057999	10277	-0.0696	0.0155	7.11e-06	T	C	0.3114	TRUE	0.00195811	20.1591
GCST90274810	interleukin-24 measurement	rs146778171	12	27963647	7943	0.1086	0.0242	7.2e-06	A	AAAC	0.8723	TRUE	0.00252898	20.1335
GCST90274810	interleukin-24 measurement	rs145891540	12	93849398	11772	0.1913	0.0422	5.81e-06	T	G	0.0315	TRUE	0.0017426	20.5462
GCST90274810	interleukin-24 measurement	rs71445573	12	112829103	7943	0.081	0.0167	1.23e-06	CAT	C	0.4923	TRUE	0.00295303	23.5195
GCST90274810	interleukin-24 measurement	rs61997688	14	57398908	11772	-0.0757	0.017	8.47e-06	T	C	0.8019	TRUE	0.00168156	19.8253
GCST90274810	interleukin-24 measurement	rs7401175	14	86024172	7943	0.0892	0.0195	4.78e-06	A	T	0.2392	TRUE	0.00262744	20.9195
GCST90274810	interleukin-24 measurement	rs117613902	14	97741799	10850	-0.3	0.0657	4.97e-06	A	G	0.9862	TRUE	0.001918	20.8464
GCST90274810	interleukin-24 measurement	rs12588414	14	104576816	10273	0.0753	0.0169	8.37e-06	A	G	0.2361	TRUE	0.00192877	19.8487
GCST90274810	interleukin-24 measurement	rs60306270	16	49575164	11781	-0.0886	0.0191	3.51e-06	A	G	0.1398	TRUE	0.00182317	21.5143
GCST90274810	interleukin-24 measurement	rs2165910	18	7919506	11768	0.0674	0.015	7.01e-06	A	G	0.7371	TRUE	0.00171273	20.1866
GCST90274810	interleukin-24 measurement	rs113974014	19	2576036	7943	-0.1197	0.0268	7.95e-06	C	G	0.8687	TRUE	0.00250521	19.9439
GCST90274810	interleukin-24 measurement	rs143986178	21	26067535	10850	0.2969	0.0644	4.02e-06	A	G	0.0144	TRUE	0.0019551	21.2505
GCST90274810	interleukin-24 measurement	rs73169406	22	48661109	11337	0.111	0.0207	8.22e-08	A	G	0.1327	TRUE	0.00252992	28.7494
GCST90274811	interleukin-2 receptor subunit beta measurement	rs116068903	1	67498721	10470	0.2831	0.0636	8.54e-06	T	C	0.0151	TRUE	0.00188885	19.8099
GCST90274811	interleukin-2 receptor subunit beta measurement	rs116381951	1	177439129	9983	0.2794	0.063	9.21e-06	T	C	0.9817	TRUE	0.00196633	19.6646
GCST90274811	interleukin-2 receptor subunit beta measurement	rs13001788	2	31896839	8243	0.2769	0.0557	6.65e-07	T	C	0.9745	TRUE	0.00298917	24.7076
GCST90274811	interleukin-2 receptor subunit beta measurement	rs115890206	2	171243489	10403	0.232	0.0502	3.81e-06	A	G	0.9786	TRUE	0.00204889	21.3543
GCST90274811	interleukin-2 receptor subunit beta measurement	rs111805691	4	13099601	11344	-0.1278	0.0286	7.88e-06	A	G	0.0648	TRUE	0.00175711	19.9643
GCST90274811	interleukin-2 receptor subunit beta measurement	rs17549820	4	108118301	11791	0.0631	0.0129	1e-06	T	C	0.5622	TRUE	0.00202511	23.9224
GCST90274811	interleukin-2 receptor subunit beta measurement	rs116007066	4	136755243	10295	-0.2101	0.0441	1.9e-06	A	G	0.025	TRUE	0.00219985	22.6929
GCST90274811	interleukin-2 receptor subunit beta measurement	rs199629395	5	22599432	7943	-0.2288	0.0454	4.66e-07	T	TA	0.9611	TRUE	0.00318735	25.3917
GCST90274811	interleukin-2 receptor subunit beta measurement	rs11153066	6	107846644	11343	0.0615	0.0137	7.15e-06	T	C	0.5833	TRUE	0.00177341	20.148
GCST90274811	interleukin-2 receptor subunit beta measurement	rs9321271	6	131393771	11779	-0.157	0.0325	1.36e-06	A	C	0.9549	TRUE	0.00197726	23.3324
GCST90274811	interleukin-2 receptor subunit beta measurement	rs1472270	7	98121843	11344	0.0704	0.0144	1.01e-06	C	G	0.346	TRUE	0.00210252	23.897
GCST90274811	interleukin-2 receptor subunit beta measurement	rs147955591	8	120536724	11344	-0.0739	0.0166	8.52e-06	A	C	0.2186	TRUE	0.00174401	19.8151
GCST90274811	interleukin-2 receptor subunit beta measurement	rs301439	9	4589802	11344	-0.0643	0.0144	8e-06	C	G	0.6412	TRUE	0.00175456	19.9352
GCST90274811	interleukin-2 receptor subunit beta measurement	rs34246740	11	36198233	11344	-0.0721	0.0156	3.8e-06	T	C	0.2619	TRUE	0.00187948	21.3572
GCST90274811	interleukin-2 receptor subunit beta measurement	rs141460846	11	40470032	11304	-0.2471	0.0535	3.86e-06	T	C	0.9783	TRUE	0.00188359	21.3285
GCST90274811	interleukin-2 receptor subunit beta measurement	rs71476282	11	115220909	11344	-0.1842	0.0412	7.79e-06	T	C	0.0363	TRUE	0.00175895	19.9852
GCST90274811	interleukin-2 receptor subunit beta measurement	rs56353341	12	13099229	7943	-0.0984	0.021	2.79e-06	T	C	0.7599	TRUE	0.00275656	21.9504
GCST90274811	interleukin-2 receptor subunit beta measurement	rs2157876	12	111592380	11343	-0.1133	0.0239	2.13e-06	T	G	0.0879	TRUE	0.00197732	22.4692
GCST90274811	interleukin-2 receptor subunit beta measurement	rs111358562	13	30976443	8817	-0.1638	0.0368	8.54e-06	A	C	0.3346	TRUE	0.002242	19.8077
GCST90274811	interleukin-2 receptor subunit beta measurement	rs55757846	14	25692351	11344	-0.1021	0.0231	9.87e-06	A	G	0.8947	TRUE	0.00171915	19.5322
GCST90274811	interleukin-2 receptor subunit beta measurement	rs11630708	15	84665328	11788	-0.2102	0.0443	2.09e-06	T	C	0.9766	TRUE	0.00190629	22.5105
GCST90274811	interleukin-2 receptor subunit beta measurement	rs55987136	16	12220199	11781	-0.1967	0.0443	8.99e-06	T	C	0.9753	TRUE	0.00167068	19.7119
GCST90274811	interleukin-2 receptor subunit beta measurement	rs9921181	16	80775714	11786	-0.0606	0.0128	2.2e-06	A	G	0.4465	TRUE	0.00189816	22.4105
GCST90274811	interleukin-2 receptor subunit beta measurement	rs117538197	17	4507431	11774	0.1213	0.0261	3.36e-06	T	C	0.0695	TRUE	0.00183114	21.5957
GCST90274811	interleukin-2 receptor subunit beta measurement	rs117953283	17	74316443	8397	0.1688	0.0374	6.38e-06	T	G	0.0635	TRUE	0.00242006	20.3656
GCST90274811	interleukin-2 receptor subunit beta measurement	rs2281533	20	6103768	11776	-0.1844	0.0404	5.01e-06	C	G	0.0481	TRUE	0.00176601	20.8298
GCST90274812	level of interleukin-33 in blood plasma	rs201096730	1	15344293	7943	0.1947	0.0435	7.61e-06	T	TC	0.9543	TRUE	0.00251579	20.0283
GCST90274812	level of interleukin-33 in blood plasma	rs112523022	2	13437884	7456	-0.0903	0.0203	8.66e-06	A	ATG	0.6895	TRUE	0.00264683	19.7819
GCST90274812	level of interleukin-33 in blood plasma	rs34648588	2	168518584	7943	-0.0863	0.0187	3.93e-06	T	TA	0.2972	TRUE	0.00267418	21.2926
GCST90274812	level of interleukin-33 in blood plasma	rs1273797	2	227438887	9252	-0.0652	0.0144	5.96e-06	A	G	0.4698	TRUE	0.00221092	20.4963
GCST90274812	level of interleukin-33 in blood plasma	rs1427438	3	69721499	10891	0.3362	0.0761	9.97e-06	T	C	0.0144	TRUE	0.00178888	19.514
GCST90274812	level of interleukin-33 in blood plasma	rs28658099	4	45839898	11773	0.0848	0.0188	6.46e-06	A	T	0.8568	TRUE	0.0017252	20.3424
GCST90274812	level of interleukin-33 in blood plasma	rs35370544	4	189492967	8385	0.1741	0.0364	1.73e-06	T	G	0.047	TRUE	0.00272087	22.8713
GCST90274812	level of interleukin-33 in blood plasma	rs10941408	5	38788544	11345	-0.0666	0.0148	6.8e-06	T	C	0.2923	TRUE	0.00178175	20.2464
GCST90274812	level of interleukin-33 in blood plasma	rs7742625	6	38719850	11345	0.0691	0.0148	3.03e-06	C	G	0.6997	TRUE	0.00191776	21.795
GCST90274812	level of interleukin-33 in blood plasma	rs60781061	6	85285875	9265	0.1773	0.0398	8.4e-06	A	G	0.9431	TRUE	0.00213736	19.8407
GCST90274812	level of interleukin-33 in blood plasma	rs77792454	6	156872261	8817	-0.1166	0.0255	4.82e-06	T	C	0.1064	TRUE	0.00236574	20.9035
GCST90274812	level of interleukin-33 in blood plasma	rs17149396	7	24423445	11789	0.1833	0.04	4.59e-06	C	G	0.0307	TRUE	0.0017781	20.9957
GCST90274812	level of interleukin-33 in blood plasma	rs75671803	7	83421169	11785	0.2055	0.0451	5.2e-06	A	G	0.9763	TRUE	0.00175864	20.7585
GCST90274812	level of interleukin-33 in blood plasma	rs66755903	8	87995921	11345	-0.0752	0.0162	3.45e-06	A	G	0.2321	TRUE	0.00189573	21.5441
GCST90274812	level of interleukin-33 in blood plasma	rs62556318	9	21663051	11345	0.1308	0.0277	2.34e-06	C	G	0.9172	TRUE	0.00196155	22.2936
GCST90274812	level of interleukin-33 in blood plasma	rs79417946	9	31779365	11345	-0.1259	0.0285	9.98e-06	T	C	0.0665	TRUE	0.00171716	19.5113
GCST90274812	level of interleukin-33 in blood plasma	rs17147023	9	133361010	11344	0.0689	0.0154	7.68e-06	T	C	0.7409	TRUE	0.00176143	20.0134
GCST90274812	level of interleukin-33 in blood plasma	rs78455659	12	96439814	11345	0.1259	0.0273	3.99e-06	A	G	0.9273	TRUE	0.00187115	21.2642
GCST90274812	level of interleukin-33 in blood plasma	rs8042883	15	66970271	11345	-0.0681	0.0135	4.55e-07	T	C	0.5496	TRUE	0.00223794	25.4419
GCST90274812	level of interleukin-33 in blood plasma	rs77248338	15	98506292	10471	0.2314	0.0518	7.93e-06	T	G	0.9759	TRUE	0.00190218	19.9519
GCST90274812	level of interleukin-33 in blood plasma	rs148213188	16	27450250	7456	-0.1366	0.0303	6.54e-06	G	GGT	0.908	TRUE	0.00271849	20.3189
GCST90274812	level of interleukin-33 in blood plasma	rs13336496	16	79491576	11780	0.0936	0.0203	4.01e-06	A	C	0.8755	TRUE	0.00180149	21.2562
GCST90274812	level of interleukin-33 in blood plasma	rs78103000	16	83303070	11345	-0.0889	0.0201	9.74e-06	T	C	0.8647	TRUE	0.00172131	19.5585
GCST90274812	level of interleukin-33 in blood plasma	rs12453636	17	64288475	9892	-0.1028	0.0231	8.58e-06	A	G	0.1006	TRUE	0.00199806	19.8004
GCST90274812	level of interleukin-33 in blood plasma	rs112495884	18	73359115	10858	0.3432	0.0748	4.47e-06	A	G	0.0112	TRUE	0.00193509	21.048
GCST90274812	level of interleukin-33 in blood plasma	rs10415966	19	14299739	10281	-0.1184	0.0233	3.74e-07	A	C	0.1177	TRUE	0.00250534	25.8171
GCST90274812	level of interleukin-33 in blood plasma	rs6099755	20	56364589	11345	0.095	0.0212	7.42e-06	A	G	0.1263	TRUE	0.00176686	20.077
GCST90274812	level of interleukin-33 in blood plasma	rs1013434	21	40484010	11783	-0.0732	0.0158	3.61e-06	T	C	0.2201	TRUE	0.00181828	21.4602
GCST90274812	level of interleukin-33 in blood plasma	rs35545105	21	40666580	7943	-0.0796	0.0179	8.71e-06	CA	C	0.3353	TRUE	0.00248345	19.7702
GCST90274813	interleukin-4 measurement	rs10910814	1	145427960	7953	0.1919	0.0417	4.19e-06	C	G	0.0407	TRUE	0.00265578	21.1723
GCST90274813	interleukin-4 measurement	rs9425728	1	173492229	11345	0.0664	0.015	9.57e-06	T	G	0.2727	TRUE	0.00172425	19.5919
GCST90274813	interleukin-4 measurement	rs2502347	1	243071390	11345	-0.077	0.0167	4.01e-06	T	C	0.2195	TRUE	0.00187038	21.2555
GCST90274813	interleukin-4 measurement	rs6712163	2	43501970	11344	0.0609	0.0136	7.54e-06	T	C	0.546	TRUE	0.00176451	20.0484
GCST90274813	interleukin-4 measurement	rs13418255	2	107668175	11345	0.0701	0.0153	4.61e-06	A	G	0.7233	TRUE	0.00184691	20.9883
GCST90274813	interleukin-4 measurement	rs7587695	2	172513639	11793	0.0598	0.0134	8.09e-06	A	C	0.6086	TRUE	0.00168591	19.9122
GCST90274813	interleukin-4 measurement	rs13130198	4	40156881	11345	-0.0773	0.0159	1.16e-06	A	G	0.2374	TRUE	0.00207901	23.6313
GCST90274813	interleukin-4 measurement	rs6552795	4	185535085	8100	0.0753	0.0157	1.62e-06	T	G	0.482	TRUE	0.00283187	22.9976
GCST90274813	interleukin-4 measurement	rs9270229	6	32556783	6252	0.1212	0.0255	2e-06	T	C	0.1501	TRUE	0.00360031	22.5832
GCST90274813	interleukin-4 measurement	rs2766594	6	35764540	7943	0.085	0.0179	2.05e-06	A	G	0.5892	TRUE	0.00283084	22.5436
GCST90274813	interleukin-4 measurement	rs71552590	6	62665592	7943	0.0782	0.0173	6.18e-06	T	C	0.6589	TRUE	0.00256579	20.4273
GCST90274813	interleukin-4 measurement	rs802281	6	124516990	11786	-0.1305	0.0294	9.05e-06	T	G	0.9368	TRUE	0.00166892	19.6994
GCST90274813	interleukin-4 measurement	rs11989681	8	22649912	11345	0.0678	0.0136	6.19e-07	A	G	0.5982	TRUE	0.00218588	24.8488
GCST90274813	interleukin-4 measurement	rs79359966	8	71370392	11775	-0.1552	0.0345	6.84e-06	A	C	0.9596	TRUE	0.00171569	20.2335
GCST90274813	interleukin-4 measurement	rs4876407	8	119274249	11788	-0.1391	0.0299	3.28e-06	T	G	0.9451	TRUE	0.00183263	21.6391
GCST90274813	interleukin-4 measurement	rs1490743	9	117036047	10281	-0.1338	0.0278	1.49e-06	T	G	0.0752	TRUE	0.00224807	23.16
GCST90274813	interleukin-4 measurement	rs75610895	10	6800809	11787	-0.2354	0.045	1.68e-07	T	C	0.0253	TRUE	0.00231621	27.3599
GCST90274813	interleukin-4 measurement	rs116963481	10	34284406	11793	0.2805	0.0592	2.16e-06	A	G	0.9846	TRUE	0.00190008	22.4465
GCST90274813	interleukin-4 measurement	rs371539	11	131406108	11775	0.0797	0.0177	6.71e-06	T	G	0.8324	TRUE	0.00171895	20.272
GCST90274813	interleukin-4 measurement	rs61984458	14	64861479	11345	-0.1955	0.043	5.45e-06	T	C	0.0285	TRUE	0.0018187	20.6671
GCST90274813	interleukin-4 measurement	rs10152568	15	39160069	11784	-0.0682	0.0154	9.49e-06	T	C	0.6072	TRUE	0.00166155	19.6089
GCST90274813	interleukin-4 measurement	rs12900168	15	79066932	10471	0.0716	0.0152	2.47e-06	A	G	0.4842	TRUE	0.00211462	22.1848
GCST90274813	interleukin-4 measurement	rs76678067	15	79597917	11345	0.1045	0.0231	6.07e-06	T	G	0.9046	TRUE	0.00180062	20.4612
GCST90274813	interleukin-4 measurement	rs669029	18	10579314	11345	-0.0699	0.0158	9.69e-06	A	G	0.7524	TRUE	0.00172221	19.5688
GCST90274813	interleukin-4 measurement	rs12481726	20	51651490	9849	-0.313	0.0706	9.27e-06	T	C	0.0162	TRUE	0.00199169	19.6513
GCST90274813	interleukin-4 measurement	rs139570187	20	58024118	7943	-0.2154	0.0486	9.33e-06	A	AT	0.9648	TRUE	0.00246696	19.6386
GCST90274814	interleukin-5 measurement	rs114829303	1	37473314	11344	0.1661	0.0361	4.2e-06	T	C	0.0436	TRUE	0.00186273	21.1665
GCST90274814	interleukin-5 measurement	rs139303816	1	62157502	9895	0.1942	0.0435	8.03e-06	A	G	0.0315	TRUE	0.00201016	19.9266
GCST90274814	interleukin-5 measurement	rs41264833	1	159897328	11790	-0.2117	0.0468	6.08e-06	A	G	0.0254	TRUE	0.00173254	20.4586
GCST90274814	interleukin-5 measurement	rs17009223	1	208050360	11789	-0.1169	0.0236	7.29e-07	A	G	0.0881	TRUE	0.00207695	24.5319
GCST90274814	interleukin-5 measurement	rs10182644	2	46461654	11344	-0.0828	0.0186	8.52e-06	T	C	0.1671	TRUE	0.00174386	19.8134
GCST90274814	interleukin-5 measurement	rs72873944	2	139572732	11792	-0.1649	0.0368	7.43e-06	T	C	0.9609	TRUE	0.00169988	20.0758
GCST90274814	interleukin-5 measurement	rs112289272	3	126910721	10905	-0.213	0.0471	6.12e-06	T	C	0.9743	TRUE	0.00187188	20.4474
GCST90274814	interleukin-5 measurement	rs706716	5	67548442	11344	-0.0708	0.0158	7.43e-06	T	C	0.2459	TRUE	0.00176692	20.0759
GCST90274814	interleukin-5 measurement	rs34639000	5	95530542	11773	0.0765	0.0147	1.95e-07	A	G	0.7289	TRUE	0.00229511	27.0779
GCST90274814	interleukin-5 measurement	rs141941146	6	124474284	10280	0.3833	0.0825	3.38e-06	A	G	0.9859	TRUE	0.00209539	21.5817
GCST90274814	interleukin-5 measurement	rs9457226	6	167250912	11786	0.1911	0.0429	8.41e-06	A	G	0.0282	TRUE	0.00168078	19.8396
GCST90274814	interleukin-5 measurement	rs10235012	7	138588598	7943	-0.3402	0.075	5.73e-06	T	C	0.0162	TRUE	0.00258368	20.5701
GCST90274814	interleukin-5 measurement	rs2995998	9	96094846	11792	-0.0623	0.0137	5.43e-06	T	C	0.3561	TRUE	0.0017506	20.6758
GCST90274814	interleukin-5 measurement	rs10988407	9	132281601	11791	0.0777	0.0167	3.28e-06	A	G	0.2002	TRUE	0.00183258	21.6439
GCST90274814	interleukin-5 measurement	rs201464214	10	8132034	8377	-0.2449	0.048	3.36e-07	A	AT	0.9701	TRUE	0.00309784	26.025
GCST90274814	interleukin-5 measurement	rs4277106	11	10380223	11790	-0.2747	0.0592	3.48e-06	A	G	0.9858	TRUE	0.00182292	21.5278
GCST90274814	interleukin-5 measurement	rs2212484	11	132275295	11792	-0.0732	0.0162	6.23e-06	T	G	0.2044	TRUE	0.00172844	20.4135
GCST90274814	interleukin-5 measurement	rs12864018	13	78234635	7943	-0.2292	0.0499	4.37e-06	A	C	0.0477	TRUE	0.00264906	21.092
GCST90274814	interleukin-5 measurement	rs7142197	14	93316119	11773	-0.0924	0.0188	8.88e-07	A	G	0.1442	TRUE	0.00204763	24.1521
GCST90274814	interleukin-5 measurement	rs144124166	15	56343222	11768	0.211	0.0465	5.69e-06	T	G	0.0271	TRUE	0.00174661	20.5866
GCST90274814	interleukin-5 measurement	rs12592185	15	70546132	11344	0.0838	0.0173	1.27e-06	T	C	0.8068	TRUE	0.00206411	23.4595
GCST90274814	interleukin-5 measurement	rs67927317	16	6155800	11344	-0.114	0.0255	7.8e-06	T	C	0.0784	TRUE	0.00175873	19.9826
GCST90274814	interleukin-5 measurement	rs7193141	16	86933894	9377	0.2407	0.0521	3.84e-06	C	G	0.0351	TRUE	0.00227104	21.3395
GCST90274814	interleukin-5 measurement	rs62069649	17	59402478	10431	0.2206	0.0482	4.72e-06	A	G	0.0267	TRUE	0.0020041	20.9427
GCST90274814	interleukin-5 measurement	rs4815018	20	2159791	11344	0.0615	0.0139	9.67e-06	A	G	0.363	TRUE	0.00172268	19.5724
GCST90274814	interleukin-5 measurement	rs132210	22	48143913	11344	-0.0686	0.0141	1.14e-06	T	C	0.3408	TRUE	0.00208228	23.6665
GCST90274815	interleukin-6 measurement	rs2228145	1	154426970	14742	-0.1684	0.0119	1.83e-45	A	C	0.6128	TRUE	0.0134021	200.231
GCST90274815	interleukin-6 measurement	rs17486819	2	113871806	14739	0.0975	0.0211	3.82e-06	T	G	0.9152	TRUE	0.0014466	21.3494
GCST90274815	interleukin-6 measurement	rs112669397	4	7449788	10217	-0.3592	0.0787	5.01e-06	T	C	0.0119	TRUE	0.00203477	20.8275
GCST90274815	interleukin-6 measurement	rs248536	5	141146747	14295	-0.0671	0.0143	2.7e-06	T	G	0.2276	TRUE	0.00153787	22.0147
GCST90274815	interleukin-6 measurement	rs116457146	6	32578632	14743	0.064	0.0131	1.03e-06	T	C	0.2766	TRUE	0.00161633	23.8648
GCST90274815	interleukin-6 measurement	rs10234370	7	28486167	14295	0.0582	0.0127	4.59e-06	T	C	0.6371	TRUE	0.00146696	20.998
GCST90274815	interleukin-6 measurement	rs187416244	7	76792340	14726	-0.2244	0.0469	1.71e-06	T	C	0.0182	TRUE	0.00155217	22.8897
GCST90274815	interleukin-6 measurement	rs1346147	8	21260780	14295	-0.0659	0.0135	1.05e-06	A	G	0.7459	TRUE	0.00166416	23.8255
GCST90274815	interleukin-6 measurement	rs10977774	9	954741	12312	-0.3418	0.0701	1.08e-06	A	C	0.9865	TRUE	0.00192727	23.7705
GCST90274815	interleukin-6 measurement	rs76203502	10	127845552	12634	-0.2492	0.0557	7.68e-06	A	G	0.017	TRUE	0.00158182	20.0132
GCST90274815	interleukin-6 measurement	rs185969953	13	68942611	12934	-0.3427	0.0682	5.04e-07	T	G	0.0105	TRUE	0.00194841	25.246
GCST90274815	interleukin-6 measurement	rs1642826	14	77078350	10893	0.1165	0.0244	1.8e-06	A	T	0.118	TRUE	0.00208841	22.7925
GCST90274815	interleukin-6 measurement	rs12433894	14	85619189	14726	0.063	0.0139	5.83e-06	C	G	0.2257	TRUE	0.00139303	20.5396
GCST90274815	interleukin-6 measurement	rs35441559	18	73432128	14740	-0.2484	0.0553	7.06e-06	A	C	0.9868	TRUE	0.00136698	20.1741
GCST90274815	interleukin-6 measurement	rs79254378	19	58504085	14295	0.1173	0.0262	7.57e-06	A	C	0.0664	TRUE	0.00140023	20.0416
GCST90274816	interleukin-7 measurement	rs77336315	1	97287518	13801	0.2512	0.0531	2.24e-06	A	C	0.9836	TRUE	0.00161896	22.3762
GCST90274816	interleukin-7 measurement	rs56889120	1	174141356	11340	0.097	0.021	3.86e-06	A	G	0.8744	TRUE	0.00187791	21.3318
GCST90274816	interleukin-7 measurement	rs74131483	1	194276216	13240	0.1372	0.0274	5.52e-07	A	G	0.9451	TRUE	0.00189016	25.0693
GCST90274816	interleukin-7 measurement	rs17161952	1	223649878	14734	0.0929	0.0204	5.27e-06	T	C	0.9031	TRUE	0.00140553	20.7354
GCST90274816	interleukin-7 measurement	rs11428073	2	167396150	10894	-0.2369	0.046	2.6e-07	CT	C	0.9552	TRUE	0.00242868	26.5176
GCST90274816	interleukin-7 measurement	rs144728120	3	35502404	14717	0.1495	0.0316	2.23e-06	T	C	0.0436	TRUE	0.00151855	22.3794
GCST90274816	interleukin-7 measurement	rs116415547	4	110732727	13870	0.2093	0.046	5.36e-06	T	G	0.0198	TRUE	0.00149039	20.6995
GCST90274816	interleukin-7 measurement	rs139102025	4	147814894	12846	-0.1493	0.0337	9.41e-06	C	G	0.0376	TRUE	0.00152556	19.6242
GCST90274816	interleukin-7 measurement	rs62338232	4	185760185	14288	-0.0813	0.018	6.28e-06	A	G	0.1357	TRUE	0.00142576	20.3974
GCST90274816	interleukin-7 measurement	rs11742240	5	35881376	14736	-0.0647	0.0131	7.86e-07	T	G	0.2796	TRUE	0.0016526	24.3897
GCST90274816	interleukin-7 measurement	rs1050152	5	131676320	11785	-0.0651	0.0133	9.84e-07	T	C	0.4122	TRUE	0.00202884	23.9544
GCST90274816	interleukin-7 measurement	rs202212924	5	133893338	12202	-0.0713	0.0159	7.32e-06	A	G	0.2092	TRUE	0.00164528	20.1054
GCST90274816	interleukin-7 measurement	rs62387962	5	157298830	14288	-0.078	0.0176	9.34e-06	T	G	0.1347	TRUE	0.00137276	19.6383
GCST90274816	interleukin-7 measurement	rs12699881	7	2401569	14288	0.068	0.0138	8.33e-07	A	G	0.2517	TRUE	0.00169649	24.2772
GCST90274816	interleukin-7 measurement	rs78939185	7	129478199	11775	0.2134	0.0481	9.14e-06	C	G	0.0211	TRUE	0.00166883	19.68
GCST90274816	interleukin-7 measurement	rs144088095	8	79713753	10894	-0.1694	0.0225	5.12e-14	G	GAGCCATGGCCGTA	0.1	TRUE	0.00517631	56.6738
GCST90274816	interleukin-7 measurement	rs1375955	8	106555039	14288	0.0613	0.0121	4.06e-07	T	G	0.4013	TRUE	0.00179308	25.6619
GCST90274816	interleukin-7 measurement	rs7026771	9	133854336	12403	0.0691	0.0148	3.03e-06	A	G	0.5682	TRUE	0.00175446	21.7953
GCST90274816	interleukin-7 measurement	rs12217463	10	16318694	14736	-0.1374	0.031	9.33e-06	T	C	0.9572	TRUE	0.00133135	19.6422
GCST90274816	interleukin-7 measurement	rs10734292	11	20486401	11776	0.1208	0.0267	6.06e-06	A	G	0.067	TRUE	0.00173524	20.4662
GCST90274816	interleukin-7 measurement	rs76213792	12	17798114	14288	-0.2791	0.0616	5.87e-06	T	G	0.0113	TRUE	0.00143471	20.5257
GCST90274816	interleukin-7 measurement	rs11171132	12	55251385	14288	-0.0724	0.0163	8.92e-06	T	C	0.8342	TRUE	0.0013789	19.7261
GCST90274816	interleukin-7 measurement	rs12321566	12	97807415	14287	0.0698	0.0139	5.12e-07	A	G	0.237	TRUE	0.00176187	25.2128
GCST90274816	interleukin-7 measurement	rs71203034	13	77616524	10893	0.0751	0.0162	3.56e-06	CTCCA	C	0.2556	TRUE	0.001969	21.4867
GCST90274816	interleukin-7 measurement	rs11158239	14	59452945	14288	0.0965	0.0217	8.71e-06	T	G	0.0814	TRUE	0.00138217	19.7731
GCST90274816	interleukin-7 measurement	rs79072837	15	81321256	14715	-0.136	0.028	1.19e-06	T	C	0.0497	TRUE	0.00160068	23.5886
GCST90274816	interleukin-7 measurement	rs10403201	19	14764810	14730	-0.0584	0.0127	4.26e-06	A	G	0.2923	TRUE	0.00143348	21.1426
GCST90274817	interleukin-8 measurement	rs75579654	1	46373240	14728	0.1025	0.0231	9.11e-06	A	G	0.0739	TRUE	0.00133506	19.6863
GCST90274817	interleukin-8 measurement	rs12075	1	159175354	14741	0.0667	0.0116	8.92e-09	A	G	0.5552	TRUE	0.00223787	33.058
GCST90274817	interleukin-8 measurement	rs144815207	1	233542010	13394	0.3186	0.0622	3.02e-07	T	C	0.9879	TRUE	0.00195502	26.2329
GCST90274817	interleukin-8 measurement	rs6709159	2	108946178	14744	0.0562	0.0117	1.56e-06	A	G	0.4424	TRUE	0.00156245	23.0697
GCST90274817	interleukin-8 measurement	rs146058124	2	233468903	11329	0.1599	0.0328	1.09e-06	G	GGC	0.9498	TRUE	0.00209338	23.7614
GCST90274817	interleukin-8 measurement	rs13064825	3	16705058	14296	0.056	0.012	3.06e-06	T	C	0.4104	TRUE	0.00152103	21.7747
GCST90274817	interleukin-8 measurement	rs1516478	3	76218188	14741	0.1479	0.0322	4.37e-06	T	C	0.0386	TRUE	0.00142915	21.0943
GCST90274817	interleukin-8 measurement	rs11712240	3	132203683	11777	0.0932	0.0206	6.06e-06	T	C	0.1151	TRUE	0.00173504	20.4656
GCST90274817	interleukin-8 measurement	rs141979722	3	172877373	11669	0.2829	0.0608	3.27e-06	T	C	0.0146	TRUE	0.00185191	21.6463
GCST90274817	interleukin-8 measurement	rs199932878	4	73291057	10894	-0.239	0.0465	2.75e-07	CT	C	0.0364	TRUE	0.00241908	26.4125
GCST90274817	interleukin-8 measurement	rs6446951	4	74574265	14729	-0.1894	0.0241	3.87e-15	A	G	0.0665	TRUE	0.00417576	61.7543
GCST90274817	interleukin-8 measurement	rs72710634	5	2106405	14744	0.1432	0.0322	8.7e-06	T	C	0.0447	TRUE	0.00133961	19.7749
GCST90274817	interleukin-8 measurement	rs972492	5	37903927	12412	-0.0936	0.0184	3.64e-07	A	C	0.1404	TRUE	0.00208051	25.873
GCST90274817	interleukin-8 measurement	rs12188297	5	120608739	14740	-0.0755	0.0147	2.81e-07	A	T	0.2006	TRUE	0.00178643	26.3755
GCST90274817	interleukin-8 measurement	rs141384565	6	2140801	11331	-0.3943	0.0886	8.57e-06	A	G	0.0095	TRUE	0.00174486	19.802
GCST90274817	interleukin-8 measurement	rs145125644	7	17688229	14733	0.2687	0.0555	1.29e-06	A	G	0.9866	TRUE	0.00158843	23.4364
GCST90274817	interleukin-8 measurement	rs7458637	7	57105100	9830	0.0948	0.0213	8.56e-06	A	G	0.7166	TRUE	0.00201108	19.8047
GCST90274817	interleukin-8 measurement	rs2466352	8	133415401	14730	-0.0957	0.0212	6.36e-06	C	G	0.9125	TRUE	0.00138149	20.3748
GCST90274817	interleukin-8 measurement	rs12217463	10	16318694	14744	-0.1365	0.0308	9.34e-06	T	C	0.9559	TRUE	0.00133036	19.6383
GCST90274817	interleukin-8 measurement	rs6585420	10	118629449	14744	0.1545	0.0325	2e-06	T	C	0.9598	TRUE	0.00153042	22.596
GCST90274817	interleukin-8 measurement	rs4769882	13	31352538	14744	-0.1103	0.0249	9.44e-06	T	C	0.94	TRUE	0.00132911	19.6197
GCST90274817	interleukin-8 measurement	rs370288870	14	40504540	10893	-0.0691	0.0156	9.45e-06	T	TACACACACACACAC	0.2706	TRUE	0.00179795	19.6168
GCST90274817	interleukin-8 measurement	rs72633250	15	101649801	14296	0.0574	0.0124	3.67e-06	A	C	0.4025	TRUE	0.00149663	21.4249
GCST90274817	interleukin-8 measurement	rs76149515	16	4804879	14741	-0.1546	0.0348	8.89e-06	T	C	0.9689	TRUE	0.00133706	19.7334
GCST90274817	interleukin-8 measurement	rs370192906	16	22653353	9893	0.389	0.0875	8.76e-06	A	G	0.9886	TRUE	0.00199383	19.7604
GCST90274817	interleukin-8 measurement	rs1582581	16	60551242	14730	-0.0541	0.0119	5.46e-06	A	G	0.393	TRUE	0.00140116	20.6653
GCST90274817	interleukin-8 measurement	rs1988503	17	11189278	14296	0.0548	0.0121	5.93e-06	T	C	0.5814	TRUE	0.00143269	20.5083
GCST90274817	interleukin-8 measurement	rs8069322	17	54450134	14726	0.0668	0.0131	3.41e-07	A	G	0.7222	TRUE	0.00176262	25.9987
GCST90274817	interleukin-8 measurement	rs7216538	17	73572798	13672	-0.1324	0.0279	2.08e-06	A	G	0.0541	TRUE	0.00164445	22.5167
GCST90274817	interleukin-8 measurement	rs34519991	18	12258051	14296	0.0555	0.012	3.75e-06	T	C	0.5073	TRUE	0.00149403	21.3876
GCST90274817	interleukin-8 measurement	rs72886502	18	36692976	12291	-0.3895	0.076	2.98e-07	T	G	0.0095	TRUE	0.00213242	26.2614
GCST90274817	interleukin-8 measurement	rs2612387	18	73584415	12935	0.2945	0.0651	6.07e-06	T	G	0.0101	TRUE	0.00157963	20.4617
GCST90274817	interleukin-8 measurement	rs906401	18	73700336	14729	0.0941	0.02	2.54e-06	T	C	0.9034	TRUE	0.0015007	22.134
GCST90274817	interleukin-8 measurement	rs71337505	19	34248514	14563	0.0948	0.0209	5.74e-06	A	G	0.1019	TRUE	0.00141078	20.5714
GCST90274818	transforming growth factor beta-1 measurement	rs4659810	1	237983229	14710	-0.0551	0.0121	5.27e-06	A	G	0.3438	TRUE	0.00140769	20.7335
GCST90274818	transforming growth factor beta-1 measurement	rs7570818	2	107310081	14729	-0.0849	0.0183	3.5e-06	A	G	0.8857	TRUE	0.00145917	21.5206
GCST90274818	transforming growth factor beta-1 measurement	rs11428073	2	167396150	10894	-0.2111	0.0461	4.67e-06	CT	C	0.9553	TRUE	0.00192111	20.965
GCST90274818	transforming growth factor beta-1 measurement	rs141437550	3	124310529	11330	-0.1073	0.0225	1.85e-06	T	TA	0.906	TRUE	0.00200324	22.7383
GCST90274818	transforming growth factor beta-1 measurement	rs7656674	4	5793052	14288	0.0626	0.0121	2.3e-07	A	T	0.5957	TRUE	0.00186979	26.7619
GCST90274818	transforming growth factor beta-1 measurement	rs6827317	4	10683051	14736	0.2159	0.048	6.86e-06	A	G	0.0172	TRUE	0.00137103	20.2285
GCST90274818	transforming growth factor beta-1 measurement	rs73112514	4	26142254	12393	0.2053	0.0433	2.12e-06	C	G	0.9689	TRUE	0.00181067	22.4767
GCST90274818	transforming growth factor beta-1 measurement	rs1921885	4	84952443	14288	0.1265	0.0263	1.51e-06	A	C	0.9391	TRUE	0.00161657	23.1318
GCST90274818	transforming growth factor beta-1 measurement	rs114152855	4	175537640	14249	-0.299	0.0613	1.07e-06	T	C	0.0112	TRUE	0.00166691	23.7881
GCST90274818	transforming growth factor beta-1 measurement	rs58801460	5	11362066	14736	0.0964	0.0216	8.08e-06	A	G	0.081	TRUE	0.00134983	19.9153
GCST90274818	transforming growth factor beta-1 measurement	rs2631367	5	131705458	11785	-0.0605	0.013	3.26e-06	C	G	0.4529	TRUE	0.00183441	21.6546
GCST90274818	transforming growth factor beta-1 measurement	rs34992551	7	16406570	14734	-0.0931	0.0199	2.89e-06	T	C	0.1103	TRUE	0.0014833	21.8844
GCST90274818	transforming growth factor beta-1 measurement	rs201799031	7	113796203	11760	0.1918	0.0427	7.06e-06	C	G	0.9725	TRUE	0.00171273	20.1729
GCST90274818	transforming growth factor beta-1 measurement	rs2525703	7	144100595	14723	0.0668	0.0151	9.7e-06	T	C	0.1815	TRUE	0.00132747	19.5677
GCST90274818	transforming growth factor beta-1 measurement	rs2365502	7	156395495	11777	0.1321	0.029	5.23e-06	A	G	0.9369	TRUE	0.00175878	20.7461
GCST90274818	transforming growth factor beta-1 measurement	rs143420877	8	51696312	14729	0.1447	0.0303	1.79e-06	T	C	0.0388	TRUE	0.00154599	22.803
GCST90274818	transforming growth factor beta-1 measurement	rs7820135	8	68719454	14730	-0.0747	0.0155	1.44e-06	T	C	0.8321	TRUE	0.00157431	23.223
GCST90274818	transforming growth factor beta-1 measurement	rs7013321	8	106593558	14288	-0.0608	0.0121	5.04e-07	A	G	0.4469	TRUE	0.001764	25.245
GCST90274818	transforming growth factor beta-1 measurement	rs183319799	9	87111083	14733	0.2185	0.0461	2.14e-06	T	G	0.0182	TRUE	0.00152247	22.4617
GCST90274818	transforming growth factor beta-1 measurement	rs10508556	10	18285342	14735	0.0523	0.0114	4.48e-06	T	C	0.4627	TRUE	0.00142634	21.0443
GCST90274818	transforming growth factor beta-1 measurement	rs111848253	11	22351553	11538	-0.1111	0.0251	9.59e-06	A	G	0.9044	TRUE	0.00169517	19.5887
GCST90274818	transforming growth factor beta-1 measurement	rs34536806	11	95274487	14288	0.0989	0.021	2.48e-06	T	G	0.9023	TRUE	0.00154992	22.1765
GCST90274818	transforming growth factor beta-1 measurement	rs144834546	12	24809427	12935	-0.2662	0.0526	4.17e-07	T	C	0.0227	TRUE	0.00197615	25.6081
GCST90274818	transforming growth factor beta-1 measurement	rs60821320	12	95312882	12852	-0.1083	0.0232	3.04e-06	A	C	0.0779	TRUE	0.00169268	21.7878
GCST90274818	transforming growth factor beta-1 measurement	rs4911055	13	85826913	11783	-0.0607	0.0137	9.39e-06	T	C	0.6556	TRUE	0.00166325	19.6274
GCST90274818	transforming growth factor beta-1 measurement	rs371119188	13	112876202	12189	0.1588	0.0358	9.18e-06	T	C	0.0406	TRUE	0.00161163	19.6727
GCST90274818	transforming growth factor beta-1 measurement	rs151241327	14	38436952	11324	0.1563	0.0336	3.29e-06	A	AT	0.9531	TRUE	0.00190726	21.6353
GCST90274818	transforming growth factor beta-1 measurement	rs149458216	16	48902293	14726	-0.2301	0.0472	1.09e-06	A	C	0.0182	TRUE	0.00161125	23.7624
GCST90274818	transforming growth factor beta-1 measurement	rs28535005	16	86330952	14288	-0.0548	0.0122	7.06e-06	A	T	0.4227	TRUE	0.00141012	20.1735
GCST90274818	transforming growth factor beta-1 measurement	rs734515	17	9112300	14715	-0.0594	0.0133	7.96e-06	A	G	0.7486	TRUE	0.0013537	19.9439
GCST90274818	transforming growth factor beta-1 measurement	rs56025355	17	62499163	12968	0.3006	0.0666	6.38e-06	T	C	0.0106	TRUE	0.00156846	20.3687
GCST90274818	transforming growth factor beta-1 measurement	rs10403201	19	14764810	14730	-0.0597	0.0125	1.79e-06	A	G	0.292	TRUE	0.00154616	22.8071
GCST90274818	transforming growth factor beta-1 measurement	rs73045256	19	41811072	14288	-0.1921	0.0276	3.4e-12	A	G	0.9378	TRUE	0.00337905	48.4368
GCST90274818	transforming growth factor beta-1 measurement	rs1800472	19	41847860	14736	-0.4623	0.0335	2.55e-43	A	G	0.0345	TRUE	0.0127586	190.414
GCST90274818	transforming growth factor beta-1 measurement	rs7247630	19	41981195	14729	0.1378	0.0271	3.68e-07	T	C	0.0525	TRUE	0.00175237	25.8524
GCST90274818	transforming growth factor beta-1 measurement	rs4919925	21	43119625	14287	0.0561	0.0124	6.06e-06	T	C	0.3696	TRUE	0.0014306	20.4655
GCST90274818	transforming growth factor beta-1 measurement	rs2281119	22	45002724	14284	-0.0873	0.019	4.33e-06	T	C	0.1204	TRUE	0.00147581	21.1087
GCST90274819	leukemia inhibitory factor measurement	rs4326609	1	244347370	11345	-0.0707	0.0155	5.08e-06	A	T	0.7435	TRUE	0.00183052	20.8017
GCST90274819	leukemia inhibitory factor measurement	rs11127419	2	3091471	9252	0.0707	0.0153	3.82e-06	T	C	0.3559	TRUE	0.0023026	21.3482
GCST90274819	leukemia inhibitory factor measurement	rs80092539	2	46125903	11345	0.0993	0.0213	3.13e-06	A	T	0.8758	TRUE	0.00191207	21.7301
GCST90274819	leukemia inhibitory factor measurement	rs825264	2	222585468	10291	-0.2119	0.0453	2.9e-06	A	G	0.0321	TRUE	0.00212171	21.8767
GCST90274819	leukemia inhibitory factor measurement	rs116794364	2	224292526	10858	-0.3015	0.0631	1.77e-06	C	G	0.9851	TRUE	0.00209823	22.8263
GCST90274819	leukemia inhibitory factor measurement	rs145344087	3	58954742	10281	0.2548	0.0556	4.59e-06	C	G	0.021	TRUE	0.00203858	20.9974
GCST90274819	leukemia inhibitory factor measurement	rs190222173	3	121028150	9984	-0.3456	0.0781	9.64e-06	A	C	0.9882	TRUE	0.00195745	19.5776
GCST90274819	leukemia inhibitory factor measurement	rs13105239	4	23472007	11766	0.0575	0.013	9.73e-06	A	C	0.5333	TRUE	0.00165996	19.5603
GCST90274819	leukemia inhibitory factor measurement	rs4699986	5	61150440	11792	0.0629	0.0139	6.03e-06	T	G	0.6927	TRUE	0.00173353	20.4738
GCST90274819	leukemia inhibitory factor measurement	rs142330159	5	171514639	9436	0.1155	0.0258	7.58e-06	A	T	0.0986	TRUE	0.00211941	20.037
GCST90274819	leukemia inhibitory factor measurement	rs9482537	6	124651086	11345	0.1084	0.0243	8.16e-06	C	G	0.9095	TRUE	0.00175098	19.8962
GCST90274819	leukemia inhibitory factor measurement	rs9648464	7	4467714	11345	0.0606	0.0135	7.16e-06	T	C	0.4384	TRUE	0.00177297	20.1466
GCST90274819	leukemia inhibitory factor measurement	rs111417524	7	52054682	10701	0.3026	0.0674	7.14e-06	T	C	0.0139	TRUE	0.00188008	20.1529
GCST90274819	leukemia inhibitory factor measurement	rs117675814	7	67523386	11345	-0.2448	0.0544	6.8e-06	T	C	0.018	TRUE	0.00178175	20.2464
GCST90274819	leukemia inhibitory factor measurement	rs11442499	8	73410768	8388	-0.0707	0.0157	6.69e-06	CT	C	0.6419	TRUE	0.00241175	20.2738
GCST90274819	leukemia inhibitory factor measurement	rs13264315	8	109432178	9460	0.0757	0.0158	1.66e-06	A	T	0.6575	TRUE	0.00242066	22.9502
GCST90274819	leukemia inhibitory factor measurement	rs1534627	10	13969539	11791	0.06	0.0132	5.48e-06	T	C	0.5978	TRUE	0.00174922	20.6577
GCST90274819	leukemia inhibitory factor measurement	rs74992559	10	31490202	11784	0.1725	0.0367	2.6e-06	A	G	0.0351	TRUE	0.00187128	22.0888
GCST90274819	leukemia inhibitory factor measurement	rs11608349	12	68026044	9362	-0.3084	0.0661	3.08e-06	A	T	0.0168	TRUE	0.00231979	21.7637
GCST90274819	leukemia inhibitory factor measurement	rs1348602	13	35704767	9023	-0.0782	0.0173	6.18e-06	T	G	0.2297	TRUE	0.00225937	20.428
GCST90274819	leukemia inhibitory factor measurement	rs117844161	13	88387973	11781	0.1842	0.0408	6.34e-06	A	G	0.9695	TRUE	0.00172713	20.3791
GCST90274819	leukemia inhibitory factor measurement	rs234592	14	97087097	11345	-0.0635	0.0136	3.02e-06	A	G	0.5456	TRUE	0.00191792	21.7968
GCST90274819	leukemia inhibitory factor measurement	rs12595568	15	38990803	11792	-0.0652	0.0146	7.98e-06	T	G	0.2544	TRUE	0.00168837	19.9396
GCST90274819	leukemia inhibitory factor measurement	rs10152968	15	60604436	11792	0.0678	0.0153	9.36e-06	A	G	0.7664	TRUE	0.00166252	19.6337
GCST90274819	leukemia inhibitory factor measurement	rs147461732	15	80114266	11345	0.2606	0.0583	7.82e-06	A	G	0.0179	TRUE	0.0017581	19.9772
GCST90274819	leukemia inhibitory factor measurement	rs34084384	16	29777590	6879	0.1331	0.0291	4.79e-06	A	AT	0.1302	TRUE	0.00303198	20.9143
GCST90274819	leukemia inhibitory factor measurement	rs35337966	16	61998438	7942	-0.0783	0.0175	7.67e-06	A	AT	0.674	TRUE	0.00251434	20.0142
GCST90274819	leukemia inhibitory factor measurement	rs150843753	16	78805709	11779	0.1742	0.0385	6.05e-06	T	G	0.9676	TRUE	0.00173505	20.4692
GCST90274819	leukemia inhibitory factor measurement	rs7225483	17	28341679	9849	0.0671	0.0143	2.7e-06	T	G	0.486	TRUE	0.00223055	22.0133
GCST90274819	leukemia inhibitory factor measurement	rs332426	19	6801966	11789	0.112	0.0238	2.53e-06	A	G	0.0899	TRUE	0.00187495	22.1416
GCST90274819	leukemia inhibitory factor measurement	rs11883375	19	54851842	11776	-0.1011	0.0197	2.87e-07	A	G	0.1385	TRUE	0.00223153	26.3327
GCST90274819	leukemia inhibitory factor measurement	rs62213023	21	43995327	11345	-0.1676	0.0374	7.42e-06	T	C	0.0399	TRUE	0.00176698	20.0784
GCST90274820	leukemia inhibitory factor receptor measurement	rs6671847	1	161478810	11336	-0.0604	0.0135	7.67e-06	A	G	0.4812	TRUE	0.00176271	20.0138
GCST90274820	leukemia inhibitory factor receptor measurement	rs12754806	1	238821453	11768	0.0563	0.0122	3.94e-06	A	G	0.4817	TRUE	0.00180638	21.2923
GCST90274820	leukemia inhibitory factor receptor measurement	rs78981063	2	84195883	11784	-0.1377	0.0302	5.13e-06	A	G	0.9558	TRUE	0.00176115	20.7864
GCST90274820	leukemia inhibitory factor receptor measurement	rs112883732	2	174802976	11784	0.0639	0.0144	9.1e-06	A	G	0.2266	TRUE	0.00166824	19.6881
GCST90274820	leukemia inhibitory factor receptor measurement	rs3963364	3	12385357	9453	-0.0951	0.0203	2.8e-06	A	C	0.1784	TRUE	0.00231629	21.942
GCST90274820	leukemia inhibitory factor receptor measurement	rs62258077	3	58363371	11762	-0.063	0.013	1.26e-06	T	C	0.6603	TRUE	0.00199272	23.4812
GCST90274820	leukemia inhibitory factor receptor measurement	rs4689540	4	6753471	11336	0.0611	0.0138	9.53e-06	T	C	0.5834	TRUE	0.00172629	19.5996
GCST90274820	leukemia inhibitory factor receptor measurement	rs9313148	5	6378192	11777	-0.0824	0.0173	1.91e-06	C	G	0.1414	TRUE	0.00192261	22.6824
GCST90274820	leukemia inhibitory factor receptor measurement	rs72730728	5	36424241	11336	0.1414	0.0302	2.84e-06	A	T	0.9403	TRUE	0.00193013	21.9184
GCST90274820	leukemia inhibitory factor receptor measurement	rs2289779	5	38527228	11336	0.0788	0.0134	4.09e-09	T	G	0.5419	TRUE	0.00304131	34.5753
GCST90274820	leukemia inhibitory factor receptor measurement	rs452976	5	84611579	11770	0.0692	0.0153	6.1e-06	T	C	0.8025	TRUE	0.001735	20.4529
GCST90274820	leukemia inhibitory factor receptor measurement	rs1645151	5	95049215	8809	0.0745	0.0164	5.55e-06	C	G	0.6059	TRUE	0.00233713	20.6313
GCST90274820	leukemia inhibitory factor receptor measurement	rs115938660	5	110784241	11770	-0.2181	0.0467	3.01e-06	T	C	0.0215	TRUE	0.00184968	21.8074
GCST90274820	leukemia inhibitory factor receptor measurement	rs2569006	5	145246085	11780	-0.0553	0.0125	9.69e-06	T	G	0.4142	TRUE	0.00165869	19.5685
GCST90274820	leukemia inhibitory factor receptor measurement	rs778016	6	68918580	9883	-0.0681	0.0145	2.65e-06	A	G	0.2875	TRUE	0.0022269	22.0531
GCST90274820	leukemia inhibitory factor receptor measurement	rs73157388	7	79349730	11336	-0.1306	0.0285	4.6e-06	T	C	0.9229	TRUE	0.00184898	20.9952
GCST90274820	leukemia inhibitory factor receptor measurement	rs1604713	8	107256388	11336	-0.1451	0.0322	6.6e-06	A	C	0.9399	TRUE	0.00178808	20.3024
GCST90274820	leukemia inhibitory factor receptor measurement	rs1275374	8	118638630	11336	-0.0611	0.0137	8.2e-06	A	G	0.4056	TRUE	0.00175154	19.8868
GCST90274820	leukemia inhibitory factor receptor measurement	rs117117000	8	119917062	11784	0.1586	0.0333	1.91e-06	A	G	0.961	TRUE	0.00192128	22.6801
GCST90274820	leukemia inhibitory factor receptor measurement	rs7047277	9	14698077	11774	0.0558	0.0126	9.49e-06	T	C	0.6218	TRUE	0.00166295	19.6089
GCST90274820	leukemia inhibitory factor receptor measurement	rs635634	9	136155000	11784	-0.2885	0.0153	2.61e-79	T	C	0.1918	TRUE	0.0292891	355.496
GCST90274820	leukemia inhibitory factor receptor measurement	rs41307428	9	136336804	11774	0.2027	0.0299	1.21e-11	T	C	0.067	TRUE	0.00388821	45.9506
GCST90274820	leukemia inhibitory factor receptor measurement	rs1690678	10	27930818	11784	0.0904	0.0192	2.5e-06	A	C	0.1109	TRUE	0.0018777	22.1646
GCST90274820	leukemia inhibitory factor receptor measurement	rs1549488	11	4431867	11335	-0.06	0.0134	7.55e-06	C	G	0.4942	TRUE	0.00176565	20.0455
GCST90274820	leukemia inhibitory factor receptor measurement	rs4937122	11	126228659	11336	0.1262	0.0248	3.61e-07	T	G	0.9129	TRUE	0.00227911	25.8904
GCST90274820	leukemia inhibitory factor receptor measurement	rs143212977	12	115088443	11336	0.2467	0.0558	9.82e-06	A	G	0.0184	TRUE	0.00172132	19.5431
GCST90274820	leukemia inhibitory factor receptor measurement	rs8059299	16	9246057	11336	0.1051	0.0232	5.89e-06	A	G	0.8941	TRUE	0.00180711	20.5188
GCST90274820	leukemia inhibitory factor receptor measurement	rs72837682	17	7063650	11336	-0.08	0.0172	3.3e-06	T	C	0.7807	TRUE	0.00190474	21.6295
GCST90274820	leukemia inhibitory factor receptor measurement	rs141933232	17	36964094	11724	-0.2724	0.0546	6.07e-07	A	G	0.0169	TRUE	0.00211852	24.886
[truncated: 1,000 more rows]

## Sheet: Sheet2
Supplementary Table 2：IVs of immune cells after removal of linkage disequilibrium and weak instrumental variables
id.exposure	exposure	SNP	chr.exposure	pos.exposure	samplesize.exposure	beta.exposure	se.exposure	pval.exposure	effect_allele.exposure	other_allele.exposure	eaf.exposure	mr_keep.exposure	R2	F
ebi-a-GCST90001391	IgD+ %B cell	rs72757888	1	233045963	3658	0.5864	0.1201	1.09e-06	T	C	0.01	TRUE	0.00647496	23.8267
ebi-a-GCST90001391	IgD+ %B cell	rs56209800	2	238560295	3658	-0.2355	0.05263	7.91e-06	T	A	0.0547	TRUE	0.00544378	20.0114
ebi-a-GCST90001391	IgD+ %B cell	rs7597061	2	66001846	3658	0.1829	0.04129	9.67e-06	G	T	0.0998	TRUE	0.00533544	19.611
ebi-a-GCST90001391	IgD+ %B cell	rs138919897	3	106834795	3658	1.402	0.2997	2.99e-06	G	A	0.0019	TRUE	0.00594687	21.8718
ebi-a-GCST90001391	IgD+ %B cell	rs4691917	4	164344795	3658	0.9378	0.1877	6.1e-07	G	A	0.9956	TRUE	0.00677789	24.9491
ebi-a-GCST90001391	IgD+ %B cell	rs17405603	5	144608340	3658	0.1542	0.02757	2.38e-08	T	A	0.284	TRUE	0.00847917	31.2649
ebi-a-GCST90001391	IgD+ %B cell	rs72952600	6	114522609	3658	0.49	0.1045	2.83e-06	G	C	0.0142	TRUE	0.00597466	21.9747
ebi-a-GCST90001391	IgD+ %B cell	rs9265870	6	31312892	3658	0.1454	0.03049	1.92e-06	G	A	0.4718	TRUE	0.00617844	22.7288
ebi-a-GCST90001391	IgD+ %B cell	rs12204136	6	91791081	3658	0.2426	0.05485	1e-05	C	T	0.0522	TRUE	0.00531947	19.552
ebi-a-GCST90001391	IgD+ %B cell	rs10226722	7	68025695	3658	0.1184	0.0256	3.84e-06	C	T	0.6006	TRUE	0.00581363	21.3789
ebi-a-GCST90001391	IgD+ %B cell	rs2450220	8	119323401	3658	-0.152	0.03167	1.65e-06	T	C	0.816	TRUE	0.00625779	23.0226
ebi-a-GCST90001391	IgD+ %B cell	rs140191306	9	2570753	3658	0.4421	0.09364	2.43e-06	T	C	0.0179	TRUE	0.0060567	22.2782
ebi-a-GCST90001391	IgD+ %B cell	rs11068290	12	110228055	3658	0.3904	0.08097	1.49e-06	T	C	0.0231	TRUE	0.00631504	23.2345
ebi-a-GCST90001391	IgD+ %B cell	rs11616703	13	22879729	3658	-0.4199	0.09432	8.75e-06	T	G	0.0171	TRUE	0.00538882	19.8083
ebi-a-GCST90001391	IgD+ %B cell	rs62057183	16	30744826	3658	0.1273	0.02872	9.63e-06	T	C	0.2508	TRUE	0.00534217	19.6359
ebi-a-GCST90001391	IgD+ %B cell	rs73426855	17	77637123	3658	-0.174	0.03482	6.08e-07	C	T	0.1471	TRUE	0.0067802	24.9576
ebi-a-GCST90001391	IgD+ %B cell	rs148496020	17	51092001	3658	-0.4088	0.08921	4.75e-06	A	T	0.0193	TRUE	0.00570775	20.9873
ebi-a-GCST90001392	IgD+ CD38br AC	rs1919856	1	247700906	3656	0.1675	0.03766	8.94e-06	G	A	0.108	TRUE	0.0053817	19.7711
ebi-a-GCST90001392	IgD+ CD38br AC	rs116285595	1	200858159	3656	0.6503	0.1415	4.44e-06	T	C	0.0068	TRUE	0.0057439	21.1095
ebi-a-GCST90001392	IgD+ CD38br AC	rs116104104	1	214476260	3656	5.387	1.184	5.51e-06	T	C	0.0004	TRUE	0.00563031	20.6896
ebi-a-GCST90001392	IgD+ CD38br AC	rs12036556	1	99149370	3656	0.3487	0.07421	2.71e-06	T	C	0.0265	TRUE	0.00600286	22.0669
ebi-a-GCST90001392	IgD+ CD38br AC	rs1294253	1	233503875	3656	-0.1382	0.02658	2.1e-07	C	T	0.7254	TRUE	0.00734007	27.019
ebi-a-GCST90001392	IgD+ CD38br AC	rs146959444	1	167027268	3656	1.249	0.2574	1.29e-06	C	T	0.0023	TRUE	0.00639902	23.5326
ebi-a-GCST90001392	IgD+ CD38br AC	rs113965271	2	128428350	3656	-0.3262	0.07211	6.29e-06	C	G	0.0286	TRUE	0.00556604	20.4522
ebi-a-GCST90001392	IgD+ CD38br AC	rs733555	2	16464227	3656	-0.1396	0.02714	2.85e-07	T	G	0.2637	TRUE	0.00718478	26.4432
ebi-a-GCST90001392	IgD+ CD38br AC	rs78188887	2	155636739	3656	1.533	0.3206	1.8e-06	G	A	0.0014	TRUE	0.00621503	22.8518
ebi-a-GCST90001392	IgD+ CD38br AC	rs140380950	2	105587803	3656	-0.3568	0.06296	1.57e-08	C	T	0.0368	TRUE	0.00870795	32.0983
ebi-a-GCST90001392	IgD+ CD38br AC	rs374727947	3	163801921	3656	0.6111	0.1307	3.02e-06	G	T	0.0098	TRUE	0.00594399	21.8492
ebi-a-GCST90001392	IgD+ CD38br AC	rs794185	3	4437358	3656	-0.1116	0.02511	9.06e-06	C	T	0.3362	TRUE	0.00537389	19.7423
ebi-a-GCST90001392	IgD+ CD38br AC	rs76112278	4	15915069	3656	-0.4579	0.08605	1.09e-07	A	G	0.0194	TRUE	0.00768569	28.301
ebi-a-GCST90001392	IgD+ CD38br AC	rs7667070	4	38379833	3656	-0.2956	0.06254	2.36e-06	C	T	0.0361	TRUE	0.00607353	22.3283
ebi-a-GCST90001392	IgD+ CD38br AC	rs80330977	5	158276610	3656	-0.2576	0.04422	6.16e-09	A	G	0.0814	TRUE	0.00919677	33.9169
ebi-a-GCST90001392	IgD+ CD38br AC	rs78658073	5	498773	3656	1.665	0.362	4.39e-06	A	G	0.001	TRUE	0.00575307	21.1433
ebi-a-GCST90001392	IgD+ CD38br AC	rs76660971	5	18919526	3656	-0.1264	0.02828	8.15e-06	A	G	0.2299	TRUE	0.00543454	19.9663
ebi-a-GCST90001392	IgD+ CD38br AC	rs117772462	7	48791017	3656	-0.4238	0.09514	8.67e-06	A	T	0.0159	TRUE	0.00539807	19.8316
ebi-a-GCST90001392	IgD+ CD38br AC	rs10265656	7	187171	3656	-0.2229	0.04923	6.15e-06	G	A	0.9375	TRUE	0.00557604	20.4891
ebi-a-GCST90001392	IgD+ CD38br AC	rs143397127	7	12847391	3656	-0.4626	0.09576	1.42e-06	C	T	0.0157	TRUE	0.00634269	23.3241
ebi-a-GCST90001392	IgD+ CD38br AC	rs1695681	8	118255950	3656	-0.1256	0.02413	2.06e-07	A	C	0.5309	TRUE	0.00735617	27.0786
ebi-a-GCST90001392	IgD+ CD38br AC	rs16868356	8	102770464	3656	0.4146	0.08532	1.23e-06	C	T	0.0198	TRUE	0.00641734	23.6004
ebi-a-GCST90001392	IgD+ CD38br AC	rs2395904	8	130617819	3656	-0.1279	0.02666	1.69e-06	G	T	0.2657	TRUE	0.00625589	23.0029
ebi-a-GCST90001392	IgD+ CD38br AC	rs10821937	10	63723909	3656	-0.1118	0.02511	8.81e-06	T	C	0.6458	TRUE	0.00539306	19.8131
ebi-a-GCST90001392	IgD+ CD38br AC	rs61878035	11	15328898	3656	0.1453	0.03068	2.24e-06	A	G	0.1886	TRUE	0.00609759	22.4173
ebi-a-GCST90001392	IgD+ CD38br AC	rs11068290	12	110228055	3656	0.3555	0.07815	5.55e-06	T	C	0.0231	TRUE	0.00562813	20.6816
ebi-a-GCST90001392	IgD+ CD38br AC	rs118090735	12	78790468	3656	1.518	0.3399	8.23e-06	G	T	0.0011	TRUE	0.0054259	19.9344
ebi-a-GCST90001392	IgD+ CD38br AC	rs11159480	14	81466662	3656	-0.1526	0.0323	2.4e-06	T	G	0.8166	TRUE	0.00606812	22.3083
ebi-a-GCST90001392	IgD+ CD38br AC	rs7169431	15	56340896	3656	-0.2007	0.04408	5.46e-06	G	A	0.9219	TRUE	0.00563832	20.7192
ebi-a-GCST90001392	IgD+ CD38br AC	rs76608654	16	55450479	3656	0.2489	0.05423	4.56e-06	C	T	0.0494	TRUE	0.00572887	21.0539
ebi-a-GCST90001392	IgD+ CD38br AC	rs12939565	17	38038389	3656	-0.1364	0.02672	3.47e-07	T	A	0.4267	TRUE	0.00707726	26.0446
ebi-a-GCST90001393	IgD+ CD38dim %B cell	rs75766272	1	8009985	3657	0.3861	0.08587	7.14e-06	T	C	0.0201	TRUE	0.00549791	20.2059
ebi-a-GCST90001393	IgD+ CD38dim %B cell	rs7595353	2	229232050	3657	-0.1211	0.02671	6.02e-06	C	T	0.3054	TRUE	0.00558961	20.5448
ebi-a-GCST90001393	IgD+ CD38dim %B cell	rs9865821	3	7014131	3657	0.115	0.02558	7.16e-06	A	C	0.6459	TRUE	0.00549637	20.2003
ebi-a-GCST90001393	IgD+ CD38dim %B cell	rs6835759	4	170328209	3657	0.1189	0.02486	1.79e-06	G	A	0.4701	TRUE	0.00621625	22.8625
ebi-a-GCST90001393	IgD+ CD38dim %B cell	rs2301101	5	83420407	3657	-0.187	0.03994	2.94e-06	G	T	0.1097	TRUE	0.00595863	21.9094
ebi-a-GCST90001393	IgD+ CD38dim %B cell	rs9459562	6	166502048	3657	0.1101	0.02478	9.18e-06	C	G	0.4346	TRUE	0.00536919	19.7303
ebi-a-GCST90001393	IgD+ CD38dim %B cell	rs6998850	8	61848028	3657	0.1204	0.02683	7.46e-06	G	A	0.3018	TRUE	0.00547648	20.1268
ebi-a-GCST90001393	IgD+ CD38dim %B cell	rs546147740	8	4318676	3657	0.763	0.1665	4.75e-06	C	T	0.0051	TRUE	0.00570964	20.9886
ebi-a-GCST90001393	IgD+ CD38dim %B cell	rs62488766	8	12518295	3657	-0.3635	0.08066	6.8e-06	G	A	0.0283	TRUE	0.00552284	20.2981
ebi-a-GCST90001393	IgD+ CD38dim %B cell	rs61912200	12	1637126	3657	1.216	0.2655	4.82e-06	A	T	0.0022	TRUE	0.00570334	20.9653
ebi-a-GCST90001393	IgD+ CD38dim %B cell	rs78269238	14	65673804	3657	-0.2771	0.05349	2.34e-07	T	C	0.0582	TRUE	0.00728497	26.8219
ebi-a-GCST90001393	IgD+ CD38dim %B cell	rs60521331	17	8639905	3657	0.1107	0.02463	7.24e-06	A	G	0.5022	TRUE	0.0054935	20.1897
ebi-a-GCST90001393	IgD+ CD38dim %B cell	rs34157595	17	49200947	3657	0.1327	0.02673	7.23e-07	C	T	0.3154	TRUE	0.00669425	24.6324
ebi-a-GCST90001393	IgD+ CD38dim %B cell	rs329966	19	53070617	3657	-0.1265	0.02461	2.9e-07	G	A	0.5425	TRUE	0.00717309	26.4071
ebi-a-GCST90001393	IgD+ CD38dim %B cell	rs4811007	20	48839604	3657	0.1261	0.02461	3.13e-07	G	A	0.4837	TRUE	0.00712812	26.2403
ebi-a-GCST90001393	IgD+ CD38dim %B cell	rs73909843	20	49554764	3657	0.2092	0.0466	7.39e-06	C	T	0.0764	TRUE	0.00548075	20.1425
ebi-a-GCST90001393	IgD+ CD38dim %B cell	rs78958229	21	39363957	3657	0.2934	0.0591	7.22e-07	T	C	0.044	TRUE	0.00669427	24.6325
ebi-a-GCST90001394	IgD+ CD38dim AC	rs72691696	1	166598682	3656	1.476	0.332	9.05e-06	T	C	0.0014	TRUE	0.00537711	19.7542
ebi-a-GCST90001394	IgD+ CD38dim AC	rs7690529	4	91412392	3656	0.5256	0.1173	7.72e-06	G	A	0.0115	TRUE	0.00546173	20.0668
ebi-a-GCST90001394	IgD+ CD38dim AC	rs147207149	5	128786753	3656	0.6732	0.1407	1.78e-06	G	A	0.0075	TRUE	0.00622276	22.8803
ebi-a-GCST90001394	IgD+ CD38dim AC	rs17056318	5	158285953	3656	-0.2225	0.04431	5.37e-07	C	T	0.081	TRUE	0.0068496	25.2011
ebi-a-GCST90001394	IgD+ CD38dim AC	rs1510970	5	118216738	3656	-0.1966	0.04234	3.57e-06	A	G	0.087	TRUE	0.00586281	21.549
ebi-a-GCST90001394	IgD+ CD38dim AC	rs115150472	5	146138788	3656	2.534	0.5718	9.63e-06	T	C	0.0004	TRUE	0.00534308	19.6285
ebi-a-GCST90001394	IgD+ CD38dim AC	rs141880653	5	166970737	3656	1.849	0.3979	3.49e-06	T	C	0.001	TRUE	0.00587168	21.5818
ebi-a-GCST90001394	IgD+ CD38dim AC	rs115951641	6	52336715	3656	0.2476	0.05577	9.25e-06	T	A	0.049	TRUE	0.00536239	19.6998
ebi-a-GCST90001394	IgD+ CD38dim AC	rs12197153	6	100821460	3656	2.216	0.4431	5.96e-07	A	G	0.0007	TRUE	0.00679468	24.9976
ebi-a-GCST90001394	IgD+ CD38dim AC	rs143397127	7	12847391	3656	-0.4549	0.09626	2.38e-06	C	T	0.0157	TRUE	0.0060714	22.3204
ebi-a-GCST90001394	IgD+ CD38dim AC	rs190448231	7	87868543	3656	0.327	0.07351	8.89e-06	G	T	0.028	TRUE	0.00538334	19.7772
ebi-a-GCST90001394	IgD+ CD38dim AC	rs2395904	8	130617819	3656	-0.1253	0.0268	3.03e-06	G	T	0.2657	TRUE	0.00594343	21.8472
ebi-a-GCST90001394	IgD+ CD38dim AC	rs283340	8	70193536	3656	0.1175	0.02409	1.13e-06	C	T	0.5621	TRUE	0.00646516	23.7774
ebi-a-GCST90001394	IgD+ CD38dim AC	rs150663332	8	2044843	3656	-0.1942	0.0428	5.88e-06	T	C	0.084	TRUE	0.00559972	20.5766
ebi-a-GCST90001394	IgD+ CD38dim AC	rs139801247	9	138747854	3656	0.3801	0.0836	5.63e-06	C	T	0.0208	TRUE	0.00562248	20.6607
ebi-a-GCST90001394	IgD+ CD38dim AC	rs116851238	10	33792014	3656	-0.4319	0.08996	1.64e-06	T	C	0.0176	TRUE	0.00626516	23.0372
ebi-a-GCST90001394	IgD+ CD38dim AC	rs12799241	11	119980729	3656	0.13	0.0273	1.99e-06	A	G	0.2619	TRUE	0.0061641	22.6633
ebi-a-GCST90001394	IgD+ CD38dim AC	rs75474045	13	72428296	3656	0.5528	0.1063	2.09e-07	A	G	0.0126	TRUE	0.00734282	27.0291
ebi-a-GCST90001394	IgD+ CD38dim AC	rs12906621	15	37177413	3656	0.1764	0.03817	3.91e-06	A	G	0.1091	TRUE	0.00580787	21.3459
ebi-a-GCST90001394	IgD+ CD38dim AC	rs117518951	16	55449193	3656	0.2458	0.0546	6.93e-06	C	T	0.049	TRUE	0.00551279	20.2554
ebi-a-GCST90001394	IgD+ CD38dim AC	rs143176410	16	84305239	3656	1.912	0.3929	1.19e-06	C	G	0.001	TRUE	0.00643578	23.6687
ebi-a-GCST90001394	IgD+ CD38dim AC	rs8076302	17	79265701	3656	-0.1385	0.03056	6.01e-06	T	C	0.185	TRUE	0.00558668	20.5284
ebi-a-GCST90001394	IgD+ CD38dim AC	rs12939566	17	38038390	3656	-0.1486	0.02725	5.31e-08	T	A	0.4148	TRUE	0.00806827	29.7212
ebi-a-GCST90001394	IgD+ CD38dim AC	rs4792571	17	14931234	3656	0.1093	0.02377	4.42e-06	T	G	0.4699	TRUE	0.00575005	21.1322
ebi-a-GCST90001394	IgD+ CD38dim AC	rs655580	19	53039110	3656	0.1183	0.0239	7.7e-07	A	G	0.4571	TRUE	0.00665682	24.487
ebi-a-GCST90001394	IgD+ CD38dim AC	rs34764986	20	59926554	3656	-0.2175	0.04671	3.31e-06	C	T	0.0699	TRUE	0.00589555	21.6701
ebi-a-GCST90001395	IgD+ CD38- %B cell	rs12122084	1	111914431	3657	-0.1408	0.03104	5.94e-06	A	G	0.1916	TRUE	0.005595	20.5648
ebi-a-GCST90001395	IgD+ CD38- %B cell	rs1512044	3	188624425	3657	0.202	0.03882	2.07e-07	A	G	0.1084	TRUE	0.00734959	27.0616
ebi-a-GCST90001395	IgD+ CD38- %B cell	rs76376526	4	109408667	3657	0.4948	0.1101	7.21e-06	T	C	0.0133	TRUE	0.00549247	20.1859
ebi-a-GCST90001395	IgD+ CD38- %B cell	rs78009119	5	136421498	3657	-0.4914	0.1063	3.88e-06	G	T	0.0137	TRUE	0.00580963	21.3583
ebi-a-GCST90001395	IgD+ CD38- %B cell	rs34843244	5	90267368	3657	0.308	0.06835	6.81e-06	T	A	0.033	TRUE	0.00552198	20.2949
ebi-a-GCST90001395	IgD+ CD38- %B cell	rs115802369	6	5380890	3657	-0.4129	0.0922	7.76e-06	G	A	0.0175	TRUE	0.00545416	20.0443
ebi-a-GCST90001395	IgD+ CD38- %B cell	rs2621369	6	32768285	3657	0.1498	0.03155	2.13e-06	T	C	0.2901	TRUE	0.00612676	22.5314
ebi-a-GCST90001395	IgD+ CD38- %B cell	rs113398446	6	161871755	3657	0.1793	0.03256	3.91e-08	C	A	0.1687	TRUE	0.00822395	30.3078
ebi-a-GCST90001395	IgD+ CD38- %B cell	rs80032720	6	32384933	3657	0.2539	0.05434	3.09e-06	A	G	0.0734	TRUE	0.00593439	21.8197
ebi-a-GCST90001395	IgD+ CD38- %B cell	rs10254361	7	119564205	3657	0.1333	0.02899	4.4e-06	T	G	0.2404	TRUE	0.00574825	21.1313
ebi-a-GCST90001395	IgD+ CD38- %B cell	rs2251199	8	14671281	3657	0.1168	0.02572	5.74e-06	G	A	0.628	TRUE	0.00560759	20.6113
ebi-a-GCST90001395	IgD+ CD38- %B cell	rs62502412	8	28265475	3657	0.1209	0.02712	8.58e-06	T	A	0.2759	TRUE	0.00540499	19.8626
ebi-a-GCST90001395	IgD+ CD38- %B cell	rs10111625	8	79595404	3657	-0.1169	0.02611	7.72e-06	G	A	0.5384	TRUE	0.0054515	20.0345
ebi-a-GCST90001395	IgD+ CD38- %B cell	rs7012048	8	29631839	3657	0.1407	0.0311	6.25e-06	C	T	0.1874	TRUE	0.00556568	20.4564
ebi-a-GCST90001395	IgD+ CD38- %B cell	rs148952274	9	37982527	3657	-2.911	0.6469	7.01e-06	T	C	0.0004	TRUE	0.00550664	20.2382
ebi-a-GCST90001395	IgD+ CD38- %B cell	rs79870102	12	66341509	3657	0.9733	0.216	6.84e-06	G	A	0.0033	TRUE	0.00552149	20.2931
ebi-a-GCST90001395	IgD+ CD38- %B cell	rs1959342	14	20673865	3657	0.112	0.02529	9.81e-06	T	A	0.3589	TRUE	0.00533446	19.602
ebi-a-GCST90001395	IgD+ CD38- %B cell	rs77762131	14	96205838	3657	0.3388	0.05748	4.1e-09	C	G	0.045	TRUE	0.0094107	34.7229
ebi-a-GCST90001395	IgD+ CD38- %B cell	rs10444793	15	44517689	3657	-0.4608	0.09102	4.35e-07	A	G	0.018	TRUE	0.00695974	25.6161
ebi-a-GCST90001395	IgD+ CD38- %B cell	rs147135384	15	40195637	3657	-2.756	0.6192	8.78e-06	C	T	0.0004	TRUE	0.00538797	19.7997
ebi-a-GCST90001395	IgD+ CD38- %B cell	rs11150426	16	81986583	3657	-0.1169	0.02444	1.78e-06	C	G	0.5386	TRUE	0.00621718	22.8659
ebi-a-GCST90001395	IgD+ CD38- %B cell	rs181771926	16	52294553	3657	-0.5276	0.1101	1.73e-06	A	G	0.0126	TRUE	0.0062401	22.9508
ebi-a-GCST90001395	IgD+ CD38- %B cell	rs329966	19	53070617	3657	0.1246	0.02445	3.63e-07	G	A	0.5425	TRUE	0.00705148	25.9562
ebi-a-GCST90001395	IgD+ CD38- %B cell	rs73909843	20	49554764	3657	-0.2138	0.04629	4.01e-06	C	T	0.0764	TRUE	0.00579949	21.3208
ebi-a-GCST90001395	IgD+ CD38- %B cell	rs35050775	20	8003880	3657	0.3463	0.07724	7.54e-06	T	G	0.0268	TRUE	0.00546657	20.0901
ebi-a-GCST90001396	IgD+ CD38- AC	rs10493766	1	85945660	3656	-0.1336	0.02933	5.43e-06	G	A	0.233	TRUE	0.00564319	20.7372
ebi-a-GCST90001396	IgD+ CD38- AC	rs149701635	3	44741083	3656	-0.3526	0.07768	5.85e-06	G	C	0.0263	TRUE	0.00560402	20.5925
ebi-a-GCST90001396	IgD+ CD38- AC	rs79207264	3	96406408	3656	0.1854	0.03946	2.74e-06	A	G	0.1184	TRUE	0.00600184	22.0632
ebi-a-GCST90001396	IgD+ CD38- AC	rs71615254	4	178658413	3656	-0.278	0.0622	8.09e-06	C	A	0.0406	TRUE	0.00543421	19.9651
ebi-a-GCST90001396	IgD+ CD38- AC	rs146127735	5	502938	3656	0.3025	0.06424	2.59e-06	A	G	0.0383	TRUE	0.00602847	22.1616
ebi-a-GCST90001396	IgD+ CD38- AC	rs1158784	6	32758761	3656	0.174	0.03801	4.88e-06	T	A	0.1554	TRUE	0.00569921	20.9443
ebi-a-GCST90001396	IgD+ CD38- AC	rs12216018	6	130514590	3656	-0.1686	0.03603	2.99e-06	T	C	0.1415	TRUE	0.0059537	21.8851
ebi-a-GCST90001396	IgD+ CD38- AC	rs7809268	7	96302607	3656	-0.2247	0.04918	5.07e-06	C	T	0.0687	TRUE	0.00567741	20.8637
ebi-a-GCST90001396	IgD+ CD38- AC	rs144625305	7	7871676	3656	0.6074	0.1364	8.7e-06	T	C	0.0086	TRUE	0.00539468	19.8191
ebi-a-GCST90001396	IgD+ CD38- AC	rs10866982	8	5127400	3656	-0.1114	0.02467	6.49e-06	A	G	0.4751	TRUE	0.00554639	20.3795
ebi-a-GCST90001396	IgD+ CD38- AC	rs12763172	10	85447519	3656	0.1258	0.02784	6.38e-06	C	T	0.7213	TRUE	0.0055539	20.4073
ebi-a-GCST90001396	IgD+ CD38- AC	rs7909504	10	32174610	3656	-0.165	0.03707	8.79e-06	A	G	0.1358	TRUE	0.00538976	19.8009
ebi-a-GCST90001396	IgD+ CD38- AC	rs146687492	11	125619694	3656	-0.3372	0.07361	4.77e-06	T	G	0.0291	TRUE	0.00570702	20.9732
ebi-a-GCST90001396	IgD+ CD38- AC	rs12874404	13	108993494	3656	0.1363	0.02669	3.42e-07	G	A	0.3256	TRUE	0.00708274	26.065
ebi-a-GCST90001396	IgD+ CD38- AC	rs77762131	14	96205838	3656	0.3229	0.05806	2.85e-08	C	G	0.045	TRUE	0.00838913	30.9132
ebi-a-GCST90001396	IgD+ CD38- AC	rs10444793	15	44517689	3656	-0.4107	0.09229	8.84e-06	A	G	0.0181	TRUE	0.00538751	19.7926
ebi-a-GCST90001396	IgD+ CD38- AC	rs1529727	19	11164067	3656	0.1176	0.02521	3.21e-06	G	T	0.5581	TRUE	0.00591678	21.7486
ebi-a-GCST90001396	IgD+ CD38- AC	rs62235484	21	41083050	3656	0.4628	0.09388	8.58e-07	A	G	0.0175	TRUE	0.00660324	24.2886
ebi-a-GCST90001397	Unsw mem %B cell	rs7412746	1	150860471	3657	-0.1152	0.02573	7.81e-06	T	C	0.5153	TRUE	0.00545163	20.0349
ebi-a-GCST90001397	Unsw mem %B cell	rs146430312	1	236060214	3657	1.017	0.2222	4.87e-06	T	G	0.0027	TRUE	0.00569571	20.9371
ebi-a-GCST90001397	Unsw mem %B cell	rs75766272	1	8009985	3657	-0.4409	0.08695	4.15e-07	T	C	0.0201	TRUE	0.00698189	25.6982
ebi-a-GCST90001397	Unsw mem %B cell	rs72686460	1	45867753	3657	0.1254	0.02755	5.45e-06	A	T	0.2961	TRUE	0.00563344	20.7069
ebi-a-GCST90001397	Unsw mem %B cell	rs77201712	2	157311822	3657	0.2907	0.06322	4.39e-06	C	T	0.0392	TRUE	0.00574847	21.1321
ebi-a-GCST90001397	Unsw mem %B cell	rs17006489	2	28304630	3657	-0.1728	0.03779	4.98e-06	G	A	0.1354	TRUE	0.00568503	20.8976
ebi-a-GCST90001397	Unsw mem %B cell	rs72844588	2	138420154	3657	0.2054	0.04341	2.31e-06	A	G	0.0913	TRUE	0.00608479	22.3761
ebi-a-GCST90001397	Unsw mem %B cell	rs45608038	2	73679013	3657	0.294	0.06266	2.81e-06	G	A	0.0421	TRUE	0.00598387	22.0027
ebi-a-GCST90001397	Unsw mem %B cell	rs73041424	3	16414269	3657	-0.2606	0.05834	8.19e-06	G	A	0.0488	TRUE	0.0054266	19.9424
ebi-a-GCST90001397	Unsw mem %B cell	rs183471524	4	27108645	3657	-0.1978	0.04411	7.53e-06	G	A	0.0905	TRUE	0.00546855	20.0974
ebi-a-GCST90001397	Unsw mem %B cell	rs116525939	5	97611924	3657	0.9467	0.2075	5.23e-06	C	T	0.0036	TRUE	0.00565977	20.8042
ebi-a-GCST90001397	Unsw mem %B cell	rs895377	5	58050530	3657	-0.1186	0.02612	5.78e-06	A	G	0.3683	TRUE	0.00560604	20.6056
ebi-a-GCST90001397	Unsw mem %B cell	rs73032183	6	169456830	3657	0.1675	0.03506	1.85e-06	C	T	0.1509	TRUE	0.00620267	22.8123
ebi-a-GCST90001397	Unsw mem %B cell	rs4710879	6	170426027	3657	-0.1204	0.0253	2.03e-06	T	C	0.5621	TRUE	0.00615468	22.6347
ebi-a-GCST90001397	Unsw mem %B cell	rs12539793	7	25971860	3657	-0.5404	0.1145	2.47e-06	T	C	0.0115	TRUE	0.00605421	22.2629
ebi-a-GCST90001397	Unsw mem %B cell	rs11779181	8	9063027	3657	-0.1402	0.03143	8.41e-06	T	C	0.4003	TRUE	0.0054116	19.887
ebi-a-GCST90001397	Unsw mem %B cell	rs1679013	9	22206987	3657	-0.1252	0.02555	9.97e-07	T	C	0.5945	TRUE	0.00652318	23.9988
ebi-a-GCST90001397	Unsw mem %B cell	rs1930922	9	93297086	3657	-0.137	0.0295	3.55e-06	G	A	0.2419	TRUE	0.00586298	21.5556
ebi-a-GCST90001397	Unsw mem %B cell	rs12380223	9	7639660	3657	-0.5815	0.128	5.76e-06	A	T	0.0096	TRUE	0.00561191	20.6273
ebi-a-GCST90001397	Unsw mem %B cell	rs143553941	12	109368119	3657	0.5187	0.1092	2.09e-06	C	G	0.013	TRUE	0.00613184	22.5502
ebi-a-GCST90001397	Unsw mem %B cell	rs11519226	12	20322449	3657	0.1229	0.02717	6.24e-06	T	A	0.299	TRUE	0.00556386	20.4497
ebi-a-GCST90001397	Unsw mem %B cell	rs7322292	13	51370899	3657	-0.1256	0.02669	2.61e-06	T	C	0.3275	TRUE	0.00601915	22.1332
ebi-a-GCST90001397	Unsw mem %B cell	rs73192651	13	50212885	3657	0.5551	0.08989	7.31e-10	T	C	0.02	TRUE	0.0103202	38.1138
ebi-a-GCST90001397	Unsw mem %B cell	rs2793491	13	24826051	3657	-0.1335	0.02997	8.72e-06	T	C	0.2052	TRUE	0.00539652	19.8313
ebi-a-GCST90001397	Unsw mem %B cell	rs73518104	13	70177578	3657	0.2174	0.04847	7.48e-06	A	G	0.0708	TRUE	0.00547099	20.1065
ebi-a-GCST90001397	Unsw mem %B cell	rs117004076	14	97702226	3657	0.4523	0.102	9.53e-06	G	A	0.0146	TRUE	0.00534809	19.6524
ebi-a-GCST90001397	Unsw mem %B cell	rs77762131	14	96205838	3657	0.3067	0.05822	1.46e-07	C	G	0.045	TRUE	0.00753139	27.7361
ebi-a-GCST90001397	Unsw mem %B cell	rs143666202	14	77579227	3657	0.2759	0.0579	1.96e-06	A	G	0.0503	TRUE	0.00617068	22.6939
ebi-a-GCST90001397	Unsw mem %B cell	rs150839591	17	260039	3657	0.2459	0.05396	5.34e-06	G	T	0.0552	TRUE	0.00564663	20.7556
ebi-a-GCST90001397	Unsw mem %B cell	rs1596383	18	7993103	3657	0.1208	0.02585	3.06e-06	A	G	0.6259	TRUE	0.00593611	21.8261
ebi-a-GCST90001397	Unsw mem %B cell	rs1883832	20	44746982	3657	-0.1236	0.02682	4.24e-06	C	T	0.6318	TRUE	0.00577404	21.2267
ebi-a-GCST90001397	Unsw mem %B cell	rs138380722	20	56790125	3657	-1.906	0.4167	4.94e-06	A	G	0.0007	TRUE	0.00568848	20.9103
ebi-a-GCST90001397	Unsw mem %B cell	rs146720368	22	32003463	3657	0.852	0.1923	9.66e-06	T	C	0.0042	TRUE	0.00533913	19.6193
ebi-a-GCST90001398	Unsw mem AC	rs75766272	1	8009985	3656	-0.3814	0.08558	8.58e-06	T	C	0.0201	TRUE	0.00540328	19.8509
ebi-a-GCST90001398	Unsw mem AC	rs11737576	4	55923201	3656	-0.2347	0.05231	7.43e-06	T	C	0.0584	TRUE	0.00547603	20.1196
ebi-a-GCST90001398	Unsw mem AC	rs79831025	6	40981212	3656	0.3026	0.06778	8.29e-06	G	C	0.0334	TRUE	0.0054221	19.9204
ebi-a-GCST90001398	Unsw mem AC	rs4076316	6	167859623	3656	-0.1331	0.02714	9.73e-07	A	T	0.3005	TRUE	0.00653556	24.038
ebi-a-GCST90001398	Unsw mem AC	rs144625305	7	7871676	3656	0.5999	0.1347	8.7e-06	T	C	0.0086	TRUE	0.00539593	19.8237
ebi-a-GCST90001398	Unsw mem AC	rs2436878	8	103767171	3656	0.2056	0.04549	6.41e-06	G	A	0.077	TRUE	0.00555633	20.4163
ebi-a-GCST90001398	Unsw mem AC	rs118092259	8	89432719	3656	-0.2912	0.06306	4e-06	G	T	0.0414	TRUE	0.00579886	21.3126
ebi-a-GCST90001398	Unsw mem AC	rs11794578	9	808529	3656	0.1114	0.02446	5.42e-06	G	T	0.4521	TRUE	0.0056415	20.731
ebi-a-GCST90001398	Unsw mem AC	rs112839090	12	119727983	3656	-0.1468	0.03096	2.19e-06	A	G	0.1972	TRUE	0.00611197	22.4705
ebi-a-GCST90001398	Unsw mem AC	rs12874404	13	108993494	3656	0.1523	0.02639	8.62e-09	G	A	0.3256	TRUE	0.00902768	33.2877
ebi-a-GCST90001398	Unsw mem AC	rs557577736	13	46224092	3656	1.924	0.3849	6.09e-07	G	A	0.001	TRUE	0.00678813	24.9733
ebi-a-GCST90001398	Unsw mem AC	rs145371905	13	70325772	3656	0.4126	0.08871	3.43e-06	T	G	0.0194	TRUE	0.00588227	21.621
ebi-a-GCST90001398	Unsw mem AC	rs73192651	13	50212885	3656	0.4968	0.08845	2.09e-08	T	C	0.02	TRUE	0.00855519	31.5304
ebi-a-GCST90001398	Unsw mem AC	rs77762131	14	96205838	3656	0.3067	0.05723	8.87e-08	C	G	0.045	TRUE	0.00779427	28.704
ebi-a-GCST90001398	Unsw mem AC	rs143666202	14	77579227	3656	0.268	0.05703	2.71e-06	A	G	0.0502	TRUE	0.00600401	22.0712
ebi-a-GCST90001398	Unsw mem AC	rs8014978	14	94936964	3656	-0.123	0.02471	6.71e-07	C	T	0.5737	TRUE	0.00673171	24.7644
ebi-a-GCST90001398	Unsw mem AC	rs880311	16	8963504	3656	-0.1813	0.04019	6.63e-06	T	C	0.1034	TRUE	0.00553532	20.3386
ebi-a-GCST90001398	Unsw mem AC	rs11657118	17	2714118	3656	-0.1112	0.02412	4.21e-06	C	T	0.475	TRUE	0.00578005	21.2431
ebi-a-GCST90001398	Unsw mem AC	rs12461001	19	14885525	3656	0.1184	0.02528	2.95e-06	A	G	0.6291	TRUE	0.0059641	21.9236
ebi-a-GCST90001398	Unsw mem AC	rs7254039	19	14993354	3656	-0.2602	0.05799	7.43e-06	A	G	0.0435	TRUE	0.00547668	20.122
ebi-a-GCST90001398	Unsw mem AC	rs6032660	20	44730245	3656	-0.1345	0.02641	3.66e-07	A	G	0.6359	TRUE	0.0070442	25.9221
ebi-a-GCST90001398	Unsw mem AC	rs55712190	22	22613458	3656	0.214	0.04712	5.76e-06	T	C	0.074	TRUE	0.00561006	20.6148
ebi-a-GCST90001399	IgD- CD27- %B cell	rs76625665	1	233049739	3657	-0.6497	0.144	6.61e-06	T	G	0.0068	TRUE	0.0055356	20.3453
ebi-a-GCST90001399	IgD- CD27- %B cell	rs116473015	2	147859010	3657	0.3455	0.07401	3.14e-06	T	C	0.029	TRUE	0.00592393	21.781
ebi-a-GCST90001399	IgD- CD27- %B cell	rs9842571	3	125931267	3657	-0.1134	0.02519	6.97e-06	A	G	0.554	TRUE	0.00551118	20.255
ebi-a-GCST90001399	IgD- CD27- %B cell	rs35574803	3	32533246	3657	-0.3526	0.05371	5.92e-11	C	T	0.0562	TRUE	0.0116477	43.0742
ebi-a-GCST90001399	IgD- CD27- %B cell	rs79430021	4	25037515	3657	0.7602	0.1642	3.81e-06	A	G	0.006	TRUE	0.00582702	21.4226
ebi-a-GCST90001399	IgD- CD27- %B cell	rs35661323	7	44284783	3657	0.1158	0.02527	4.73e-06	T	C	0.5505	TRUE	0.00570946	20.9879
ebi-a-GCST90001399	IgD- CD27- %B cell	rs2250246	12	6553016	3657	0.1466	0.02442	2.13e-09	G	A	0.5339	TRUE	0.00975872	36.0196
ebi-a-GCST90001399	IgD- CD27- %B cell	rs7224129	17	38075426	3657	-0.1297	0.02756	2.61e-06	A	G	0.4751	TRUE	0.00601969	22.1352
ebi-a-GCST90001399	IgD- CD27- %B cell	rs11658240	17	80484139	3657	-0.1678	0.03574	2.77e-06	G	A	0.1362	TRUE	0.00599156	22.0312
ebi-a-GCST90001399	IgD- CD27- %B cell	rs7209088	17	8030165	3657	-0.12	0.02705	9.41e-06	G	C	0.2786	TRUE	0.00535269	19.6694
ebi-a-GCST90001399	IgD- CD27- %B cell	rs72897237	18	37553257	3657	0.4671	0.09743	1.7e-06	C	T	0.0161	TRUE	0.0062458	22.9719
ebi-a-GCST90001399	IgD- CD27- %B cell	rs645554	19	14389948	3657	-0.1226	0.02695	5.52e-06	A	G	0.2811	TRUE	0.00562714	20.6836
ebi-a-GCST90001399	IgD- CD27- %B cell	rs4810485	20	44747947	3657	0.3898	0.02585	7.2e-50	G	T	0.6314	TRUE	0.0585383	227.261
ebi-a-GCST90001399	IgD- CD27- %B cell	rs6073079	20	42024537	3657	0.1776	0.03746	2.21e-06	A	G	0.12	TRUE	0.00610892	22.4653
ebi-a-GCST90001399	IgD- CD27- %B cell	rs11086984	20	44511627	3657	-0.1811	0.03498	2.37e-07	T	C	0.1514	TRUE	0.00727614	26.7892
ebi-a-GCST90001399	IgD- CD27- %B cell	rs62223906	21	38699025	3657	0.2217	0.0497	8.39e-06	T	C	0.0649	TRUE	0.00541174	19.8875
ebi-a-GCST90001400	IgD+ AC	rs71615254	4	178658413	3657	-0.3043	0.06135	7.4e-07	C	A	0.0406	TRUE	0.00668248	24.5888
ebi-a-GCST90001400	IgD+ AC	rs12197153	6	100821460	3657	2.08	0.4491	3.74e-06	A	G	0.0007	TRUE	0.00583144	21.4389
ebi-a-GCST90001400	IgD+ AC	rs9354413	6	67039330	3657	0.1254	0.02726	4.39e-06	C	T	0.2963	TRUE	0.00575324	21.1498
ebi-a-GCST90001400	IgD+ AC	rs2390504	7	21321670	3657	-0.2583	0.05708	6.22e-06	A	G	0.0485	TRUE	0.00556841	20.4665
ebi-a-GCST90001400	IgD+ AC	rs146233710	7	106139682	3657	-0.3853	0.08481	5.73e-06	G	C	0.0221	TRUE	0.00561222	20.6284
ebi-a-GCST90001400	IgD+ AC	rs150663332	8	2044843	3657	-0.2314	0.04374	1.28e-07	T	C	0.0839	TRUE	0.00759509	27.9725
ebi-a-GCST90001400	IgD+ AC	rs3019260	8	102068804	3657	0.1185	0.02595	5.12e-06	A	C	0.3173	TRUE	0.0056698	20.8413
ebi-a-GCST90001400	IgD+ AC	rs701839	10	102955294	3657	0.1309	0.02785	2.71e-06	G	A	0.7123	TRUE	0.00600466	22.0796
ebi-a-GCST90001400	IgD+ AC	rs189761842	10	125485345	3657	0.8269	0.1697	1.15e-06	T	C	0.0055	TRUE	0.0064507	23.7304
ebi-a-GCST90001400	IgD+ AC	rs116906133	13	100023905	3657	-0.9845	0.2207	8.43e-06	G	A	0.0037	TRUE	0.00541184	19.8879
ebi-a-GCST90001400	IgD+ AC	rs4145212	13	108960188	3657	0.1284	0.02442	1.53e-07	A	T	0.5405	TRUE	0.00750314	27.6313
ebi-a-GCST90001400	IgD+ AC	rs3811215	14	22954777	3657	-0.1332	0.02679	6.86e-07	T	G	0.3033	TRUE	0.00671448	24.7073
ebi-a-GCST90001400	IgD+ AC	rs11638959	15	25171150	3657	0.1525	0.03281	3.47e-06	A	G	0.1557	TRUE	0.00587279	21.5918
ebi-a-GCST90001400	IgD+ AC	rs143176410	16	84305239	3657	1.831	0.4032	5.76e-06	C	G	0.001	TRUE	0.00560749	20.611
ebi-a-GCST90001400	IgD+ AC	rs11653761	17	2716535	3657	-0.1212	0.02449	7.77e-07	T	G	0.5919	TRUE	0.00665279	24.4788
ebi-a-GCST90001400	IgD+ AC	rs62067029	17	38038391	3657	-0.1669	0.0285	5.12e-09	T	A	0.4148	TRUE	0.00929061	34.2756
ebi-a-GCST90001400	IgD+ AC	rs67017503	17	74280991	3657	0.2021	0.04547	9.1e-06	A	C	0.0759	TRUE	0.00537301	19.7445
ebi-a-GCST90001400	IgD+ AC	rs12461001	19	14885525	3657	0.1175	0.02527	3.43e-06	A	G	0.6292	TRUE	0.00587733	21.6087
ebi-a-GCST90001400	IgD+ AC	rs77110486	20	56359017	3657	0.522	0.1168	8.15e-06	T	C	0.0107	TRUE	0.00543206	19.9626
ebi-a-GCST90001401	IgD- CD27- AC	rs61786059	1	29035758	3656	-0.1238	0.02692	4.45e-06	T	G	0.3135	TRUE	0.00575148	21.1375
ebi-a-GCST90001401	IgD- CD27- AC	rs7518494	1	217233446	3656	0.2278	0.04884	3.21e-06	A	G	0.9334	TRUE	0.00591525	21.743
ebi-a-GCST90001401	IgD- CD27- AC	rs185621536	1	113524501	3656	-0.3205	0.07004	4.89e-06	T	C	0.0312	TRUE	0.00569478	20.9279
ebi-a-GCST90001401	IgD- CD27- AC	rs12129123	1	10083709	3656	-0.1387	0.0309	7.36e-06	T	C	0.2221	TRUE	0.00548079	20.1372
ebi-a-GCST90001401	IgD- CD27- AC	rs72953104	1	41379583	3656	0.2313	0.05018	4.18e-06	G	C	0.0643	TRUE	0.00577786	21.235
ebi-a-GCST90001401	IgD- CD27- AC	rs113442137	1	160254955	3656	-0.2567	0.05748	8.21e-06	A	G	0.0472	TRUE	0.00542562	19.9334
ebi-a-GCST90001401	IgD- CD27- AC	rs11688492	2	64865804	3656	-0.1216	0.02504	1.24e-06	C	T	0.5196	TRUE	0.00640914	23.5701
ebi-a-GCST90001401	IgD- CD27- AC	rs7606024	2	56616595	3656	-0.1375	0.03037	6.15e-06	A	T	0.7882	TRUE	0.00557547	20.487
ebi-a-GCST90001401	IgD- CD27- AC	rs114551034	2	66709035	3656	-0.2787	0.05695	1.03e-06	A	G	0.0509	TRUE	0.00650796	23.9358
ebi-a-GCST90001401	IgD- CD27- AC	rs35574803	3	32533246	3656	-0.2808	0.05393	2.02e-07	C	T	0.0562	TRUE	0.00736069	27.0954
ebi-a-GCST90001401	IgD- CD27- AC	rs13099360	3	60476875	3656	-0.263	0.05944	9.96e-06	G	A	0.0466	TRUE	0.00532633	19.5666
ebi-a-GCST90001401	IgD- CD27- AC	rs59951351	4	38152090	3656	0.173	0.03878	8.37e-06	T	A	0.1171	TRUE	0.00541393	19.8902
ebi-a-GCST90001401	IgD- CD27- AC	rs74356874	5	22936562	3656	0.6631	0.1462	5.96e-06	A	G	0.0066	TRUE	0.00559526	20.5601
ebi-a-GCST90001401	IgD- CD27- AC	rs144306835	8	96356983	3656	0.3826	0.07964	1.62e-06	A	G	0.0234	TRUE	0.00627319	23.0669
ebi-a-GCST90001401	IgD- CD27- AC	rs112432445	9	4162626	3656	0.2796	0.05583	5.77e-07	A	G	0.0528	TRUE	0.0068134	25.0669
ebi-a-GCST90001401	IgD- CD27- AC	rs78763642	9	25294308	3656	-0.3304	0.07442	9.28e-06	A	G	0.0279	TRUE	0.0053624	19.6999
ebi-a-GCST90001401	IgD- CD27- AC	rs117493606	10	28340929	3656	0.6463	0.1428	6.19e-06	G	T	0.009	TRUE	0.00557159	20.4727
ebi-a-GCST90001401	IgD- CD27- AC	rs117833074	12	77551907	3656	-0.1795	0.0403	8.65e-06	C	T	0.1146	TRUE	0.00539712	19.8281
ebi-a-GCST90001401	IgD- CD27- AC	rs1047792	12	6649099	3656	-0.1467	0.03249	6.5e-06	T	G	0.176	TRUE	0.00554549	20.3762
ebi-a-GCST90001401	IgD- CD27- AC	rs2250246	12	6553016	3656	0.1359	0.02451	3.13e-08	G	A	0.5341	TRUE	0.00833891	30.7266
ebi-a-GCST90001401	IgD- CD27- AC	rs11843493	13	47527957	3656	-0.1109	0.02482	8.2e-06	C	A	0.4944	TRUE	0.00543111	19.9536
ebi-a-GCST90001401	IgD- CD27- AC	rs421516	17	63135589	3656	-0.2897	0.0627	3.97e-06	A	C	0.9583	TRUE	0.00580533	21.3366
ebi-a-GCST90001401	IgD- CD27- AC	rs11661511	18	60852258	3656	-0.1204	0.02636	5.04e-06	C	T	0.6704	TRUE	0.00567394	20.8509
ebi-a-GCST90001401	IgD- CD27- AC	rs72977632	19	1930174	3656	-0.2296	0.05036	5.33e-06	A	T	0.0643	TRUE	0.00565333	20.7747
ebi-a-GCST90001401	IgD- CD27- AC	rs406298	19	16409903	3656	0.1135	0.0244	3.39e-06	G	C	0.5327	TRUE	0.0058836	21.6259
ebi-a-GCST90001401	IgD- CD27- AC	rs77126700	20	47313887	3656	0.3825	0.08026	1.95e-06	C	T	0.0239	TRUE	0.00617403	22.7001
ebi-a-GCST90001401	IgD- CD27- AC	rs4239702	20	44749251	3656	0.2841	0.02593	1.64e-27	C	T	0.6002	TRUE	0.0317907	119.977
ebi-a-GCST90001401	IgD- CD27- AC	rs909692	22	50710633	3656	-0.1107	0.02495	9.36e-06	G	C	0.4683	TRUE	0.00535569	19.6751
ebi-a-GCST90001401	IgD- CD27- AC	rs9615714	22	48376963	3656	-0.1733	0.03486	6.95e-07	G	A	0.1421	TRUE	0.00671445	24.7004
ebi-a-GCST90001402	Sw mem %B cell	rs72757888	1	233045963	3657	-0.5733	0.1213	2.37e-06	T	C	0.01	TRUE	0.00607117	22.3257
ebi-a-GCST90001402	Sw mem %B cell	rs11204752	1	150958133	3657	0.1189	0.02561	3.59e-06	C	T	0.5387	TRUE	0.00585959	21.543
ebi-a-GCST90001402	Sw mem %B cell	rs1519529	2	136974257	3657	0.1327	0.02951	7.14e-06	G	C	0.2363	TRUE	0.005499	20.21
ebi-a-GCST90001402	Sw mem %B cell	rs138919897	3	106834795	3657	-1.348	0.3023	8.49e-06	G	A	0.0019	TRUE	0.00540784	19.8731
ebi-a-GCST90001402	Sw mem %B cell	rs55658041	4	164291862	3657	1.008	0.2105	1.75e-06	T	G	0.0037	TRUE	0.00623128	22.9181
ebi-a-GCST90001402	Sw mem %B cell	rs17405603	5	144608340	3657	-0.1414	0.02795	4.4e-07	T	A	0.2841	TRUE	0.00694995	25.5798
ebi-a-GCST90001402	Sw mem %B cell	rs830682	5	165597506	3657	-0.1286	0.02855	6.85e-06	C	T	0.7383	TRUE	0.00551749	20.2783
ebi-a-GCST90001402	Sw mem %B cell	rs9265880	6	31313054	3657	-0.1543	0.0316	1.1e-06	C	T	0.4717	TRUE	0.00647754	23.8298
ebi-a-GCST90001402	Sw mem %B cell	rs2450220	8	119323401	3657	0.1522	0.03212	2.25e-06	T	C	0.816	TRUE	0.00610232	22.4409
ebi-a-GCST90001402	Sw mem %B cell	rs140191306	9	2570753	3657	-0.4624	0.09477	1.11e-06	T	C	0.0179	TRUE	0.00646772	23.7934
ebi-a-GCST90001402	Sw mem %B cell	rs2105800	11	90592716	3657	-0.1181	0.02607	6.11e-06	A	G	0.4881	TRUE	0.00558036	20.5107
ebi-a-GCST90001402	Sw mem %B cell	rs11068290	12	110228055	3657	-0.407	0.08203	7.31e-07	T	C	0.0231	TRUE	0.00668659	24.604
ebi-a-GCST90001402	Sw mem %B cell	rs114917376	17	51764168	3657	0.1985	0.04285	3.74e-06	G	A	0.0958	TRUE	0.00583382	21.4478
ebi-a-GCST90001402	Sw mem %B cell	rs73426855	17	77637123	3657	0.1769	0.03524	5.43e-07	C	T	0.1471	TRUE	0.00684347	25.1853
ebi-a-GCST90001403	Sw mem AC	rs142587763	1	165680636	3656	-0.2707	0.05949	5.51e-06	T	C	0.0435	TRUE	0.00563157	20.6943
ebi-a-GCST90001403	Sw mem AC	rs115414430	2	36720835	3656	0.3537	0.07458	2.2e-06	G	C	0.0286	TRUE	0.00611442	22.4796
ebi-a-GCST90001403	Sw mem AC	rs1519526	2	136967396	3656	0.1511	0.03122	1.35e-06	C	T	0.1957	TRUE	0.00636624	23.4113
ebi-a-GCST90001403	Sw mem AC	rs7595246	2	238554657	3656	0.1458	0.03118	3.02e-06	C	T	0.1893	TRUE	0.00594521	21.8537
ebi-a-GCST90001403	Sw mem AC	rs73185679	3	186485863	3656	0.1794	0.03978	6.66e-06	C	T	0.1041	TRUE	0.00553223	20.3272
ebi-a-GCST90001403	Sw mem AC	rs141352577	3	8492010	3656	0.3583	0.07898	5.91e-06	T	C	0.0235	TRUE	0.00559777	20.5694
ebi-a-GCST90001403	Sw mem AC	rs115218350	3	104146883	3656	-1.838	0.4006	4.61e-06	A	T	0.0008	TRUE	0.00572492	21.0393
ebi-a-GCST90001403	Sw mem AC	rs80076964	4	94935625	3656	0.481	0.1008	1.88e-06	C	G	0.0141	TRUE	0.00618965	22.7579
ebi-a-GCST90001403	Sw mem AC	rs4697617	4	25771115	3656	0.1212	0.02695	7.07e-06	A	G	0.7103	TRUE	0.00550156	20.2139
ebi-a-GCST90001403	Sw mem AC	rs452973	5	11308990	3656	0.1223	0.02758	9.5e-06	T	G	0.2705	TRUE	0.00534969	19.6529
ebi-a-GCST90001403	Sw mem AC	rs4076316	6	167859623	3656	-0.1251	0.02725	4.54e-06	A	T	0.3005	TRUE	0.00573164	21.0642
ebi-a-GCST90001403	Sw mem AC	rs1161387	6	50598963	3656	0.1297	0.02914	8.87e-06	G	C	0.286	TRUE	0.00538949	19.7999
ebi-a-GCST90001403	Sw mem AC	rs60508745	7	40554169	3656	-0.1161	0.02496	3.37e-06	C	T	0.5137	TRUE	0.0058831	21.6241
ebi-a-GCST90001403	Sw mem AC	rs11777835	8	144986103	3656	-0.1238	0.02489	6.83e-07	C	T	0.5715	TRUE	0.00672135	24.726
ebi-a-GCST90001403	Sw mem AC	rs62521107	8	118851954	3656	-0.2543	0.05357	2.15e-06	T	C	0.058	TRUE	0.00612597	22.5223
ebi-a-GCST90001403	Sw mem AC	rs2454536	10	53764740	3656	-0.1356	0.02771	1.02e-06	C	T	0.283	TRUE	0.00650736	23.9336
ebi-a-GCST90001403	Sw mem AC	rs192544457	13	42337460	3656	0.7964	0.161	7.87e-07	A	G	0.006	TRUE	0.00664825	24.4553
ebi-a-GCST90001403	Sw mem AC	rs73178168	13	47809629	3656	0.16	0.03344	1.78e-06	T	C	0.1703	TRUE	0.00622286	22.8807
ebi-a-GCST90001403	Sw mem AC	rs9520836	13	108957063	3656	0.1323	0.02454	7.43e-08	G	A	0.5044	TRUE	0.00788725	29.0491
ebi-a-GCST90001403	Sw mem AC	rs11653761	17	2716535	3656	-0.1273	0.02469	2.65e-07	T	G	0.592	TRUE	0.00721875	26.5691
ebi-a-GCST90001403	Sw mem AC	rs421516	17	63135589	3656	-0.2923	0.06252	3.03e-06	A	C	0.9583	TRUE	0.00594326	21.8465
ebi-a-GCST90001403	Sw mem AC	rs117605782	18	46442174	3656	0.9179	0.2043	7.28e-06	A	G	0.0034	TRUE	0.00549106	20.1751
ebi-a-GCST90001403	Sw mem AC	rs149462070	21	14412199	3656	-0.7487	0.1638	5.05e-06	C	A	0.0056	TRUE	0.00568207	20.8809
ebi-a-GCST90001403	Sw mem AC	rs77741094	21	42362418	3656	-0.5466	0.1111	9.03e-07	G	C	0.0126	TRUE	0.00657717	24.1921
ebi-a-GCST90001403	Sw mem AC	rs5994482	22	32570873	3656	-0.1828	0.04049	6.52e-06	G	C	0.103	TRUE	0.00554416	20.3713
ebi-a-GCST90001404	PB/PC %B cell	rs187723151	1	242186219	3658	-0.9069	0.1924	2.52e-06	A	G	0.004	TRUE	0.00603719	22.206
ebi-a-GCST90001404	PB/PC %B cell	rs2792563	1	213100225	3658	-0.1287	0.02511	3.15e-07	A	G	0.5671	TRUE	0.00713037	26.2559
ebi-a-GCST90001404	PB/PC %B cell	rs150152228	2	235278654	3658	-1.507	0.3325	6.01e-06	G	A	0.0012	TRUE	0.00558428	20.5308
ebi-a-GCST90001404	PB/PC %B cell	rs79423067	4	143873369	3658	0.4869	0.1059	4.45e-06	T	A	0.0149	TRUE	0.00574568	21.1276
ebi-a-GCST90001404	PB/PC %B cell	rs78804535	4	144419847	3658	0.3286	0.07069	3.47e-06	T	C	0.0316	TRUE	0.00587243	21.5964
ebi-a-GCST90001404	PB/PC %B cell	rs140642786	5	148927495	3658	0.1711	0.03733	4.75e-06	A	G	0.1223	TRUE	0.00571023	20.9965
ebi-a-GCST90001404	PB/PC %B cell	rs2019885	5	163177849	3658	-0.1749	0.03747	3.16e-06	C	T	0.1211	TRUE	0.00592092	21.7758
ebi-a-GCST90001404	PB/PC %B cell	rs193552	5	148172599	3658	0.1159	0.02556	5.95e-06	T	A	0.6506	TRUE	0.00558943	20.5498
ebi-a-GCST90001404	PB/PC %B cell	rs34629	5	60527506	3658	-0.2427	0.05008	1.31e-06	A	G	0.0633	TRUE	0.00637952	23.4733
ebi-a-GCST90001404	PB/PC %B cell	rs61294310	6	5266557	3658	0.5	0.1092	4.85e-06	G	A	0.0124	TRUE	0.00569861	20.9535
ebi-a-GCST90001404	PB/PC %B cell	rs11754551	6	145631063	3658	0.2127	0.04774	8.67e-06	C	T	0.0681	TRUE	0.00539729	19.8396
ebi-a-GCST90001404	PB/PC %B cell	rs78370279	7	71338898	3658	0.5592	0.1204	3.54e-06	G	A	0.0104	TRUE	0.00586252	21.5598
ebi-a-GCST90001404	PB/PC %B cell	rs74326785	8	24549984	3658	0.3429	0.07479	4.69e-06	C	T	0.0279	TRUE	0.00571368	21.0092
ebi-a-GCST90001404	PB/PC %B cell	rs138542577	8	16074805	3658	0.3534	0.06406	3.71e-08	C	G	0.0376	TRUE	0.0082512	30.4174
ebi-a-GCST90001404	PB/PC %B cell	rs4458909	8	118447297	3658	-0.1199	0.02567	3.1e-06	A	G	0.3324	TRUE	0.00592871	21.8046
ebi-a-GCST90001404	PB/PC %B cell	rs3138500	9	92219945	3658	-0.2223	0.04922	6.49e-06	T	C	0.0678	TRUE	0.00554545	20.3872
ebi-a-GCST90001404	PB/PC %B cell	rs12412378	10	130483163	3658	-0.1669	0.0328	3.78e-07	A	C	0.1607	TRUE	0.00702843	25.8778
ebi-a-GCST90001404	PB/PC %B cell	rs185836310	10	73504848	3658	-0.257	0.05578	4.23e-06	C	T	0.051	TRUE	0.00576969	21.2164
ebi-a-GCST90001404	PB/PC %B cell	rs76195952	11	129797755	3658	-0.4648	0.1027	6.25e-06	T	C	0.0142	TRUE	0.0055683	20.4717
ebi-a-GCST90001404	PB/PC %B cell	rs55728331	11	117526440	3658	1.708	0.3449	7.61e-07	A	G	0.0015	TRUE	0.00665953	24.5105
ebi-a-GCST90001404	PB/PC %B cell	rs10849436	12	6409619	3658	0.1576	0.0337	3.02e-06	A	G	0.1595	TRUE	0.0059432	21.8582
ebi-a-GCST90001404	PB/PC %B cell	rs62012610	15	34006114	3658	0.2879	0.06268	4.52e-06	C	G	0.0381	TRUE	0.00573435	21.0857
ebi-a-GCST90001404	PB/PC %B cell	rs8191161	16	82103595	3658	-0.2036	0.0447	5.43e-06	C	G	0.0832	TRUE	0.0056395	20.7349
ebi-a-GCST90001404	PB/PC %B cell	rs12709039	16	59861376	3658	-0.1407	0.02784	4.57e-07	A	C	0.7365	TRUE	0.006934	25.5277
ebi-a-GCST90001404	PB/PC %B cell	rs80148662	17	52836239	3658	0.4702	0.1048	7.46e-06	A	G	0.0137	TRUE	0.00547288	20.1189
ebi-a-GCST90001404	PB/PC %B cell	rs186329	19	56065534	3658	0.154	0.03221	1.8e-06	C	T	0.1706	TRUE	0.00621027	22.8466
ebi-a-GCST90001404	PB/PC %B cell	rs8132059	21	16916284	3658	-0.1288	0.02877	7.74e-06	T	C	0.2243	TRUE	0.00544923	20.0315
ebi-a-GCST90001404	PB/PC %B cell	rs11089305	22	19729361	3658	0.1338	0.02685	6.52e-07	G	A	0.2881	TRUE	0.00674282	24.8191
ebi-a-GCST90001405	PB/PC AC	rs80297308	1	102294391	3657	1.467	0.3075	1.91e-06	T	C	0.0015	TRUE	0.00618515	22.7474
ebi-a-GCST90001405	PB/PC AC	rs10800645	1	199586940	3657	0.1124	0.02479	5.95e-06	A	G	0.5844	TRUE	0.00559011	20.5467
ebi-a-GCST90001405	PB/PC AC	rs74458303	2	121699864	3657	2.692	0.5745	2.9e-06	A	G	0.0004	TRUE	0.00596823	21.9448
ebi-a-GCST90001405	PB/PC AC	rs148362575	2	187165335	3657	2.566	0.5486	3.03e-06	T	A	0.0008	TRUE	0.00594684	21.8657
ebi-a-GCST90001405	PB/PC AC	rs148389014	3	188082431	3657	0.7633	0.1696	7.02e-06	T	C	0.0051	TRUE	0.00550827	20.2442
ebi-a-GCST90001405	PB/PC AC	rs116540222	3	117331256	3657	1.671	0.3677	5.68e-06	T	C	0.0011	TRUE	0.00561558	20.6409
ebi-a-GCST90001405	PB/PC AC	rs149048155	3	957228	3657	-0.2902	0.06467	7.45e-06	C	A	0.036	TRUE	0.0054762	20.1257
ebi-a-GCST90001405	PB/PC AC	rs62353585	4	168102710	3657	0.3653	0.07865	3.53e-06	C	T	0.0227	TRUE	0.00586439	21.5608
ebi-a-GCST90001405	PB/PC AC	rs76709581	5	179574693	3657	-0.1773	0.03843	4.06e-06	C	T	0.1061	TRUE	0.0057867	21.2735
ebi-a-GCST90001405	PB/PC AC	rs7449190	5	1297918	3657	0.1236	0.02749	7.1e-06	C	T	0.7401	TRUE	0.00549754	20.2046
ebi-a-GCST90001405	PB/PC AC	rs61294310	6	5266557	3657	0.5137	0.1072	1.74e-06	G	A	0.0124	TRUE	0.00624002	22.9505
ebi-a-GCST90001405	PB/PC AC	rs4506076	6	8860293	3657	-0.1344	0.03016	8.54e-06	C	A	0.8043	TRUE	0.00540081	19.8472
ebi-a-GCST90001405	PB/PC AC	rs149559870	8	39638049	3657	0.4466	0.09807	5.43e-06	T	C	0.0157	TRUE	0.00563877	20.7266
ebi-a-GCST90001405	PB/PC AC	rs74565954	8	24520468	3657	0.4919	0.1035	2.1e-06	T	C	0.0135	TRUE	0.00613866	22.5754
ebi-a-GCST90001405	PB/PC AC	rs62519719	8	118376967	3657	-0.1239	0.02639	2.79e-06	A	G	0.2815	TRUE	0.00599141	22.0306
ebi-a-GCST90001405	PB/PC AC	rs12412378	10	130483163	3657	-0.16	0.03222	7.19e-07	A	C	0.1608	TRUE	0.006698	24.6463
ebi-a-GCST90001405	PB/PC AC	rs1681588	14	23098304	3657	0.1086	0.02407	6.62e-06	C	T	0.5559	TRUE	0.00553569	20.3456
ebi-a-GCST90001405	PB/PC AC	rs17765677	16	65999760	3657	-0.3422	0.07069	1.34e-06	C	T	0.0304	TRUE	0.00636715	23.4211
ebi-a-GCST90001405	PB/PC AC	rs7185719	16	59859266	3657	-0.1228	0.02721	6.56e-06	G	C	0.732	TRUE	0.00553863	20.3565
ebi-a-GCST90001405	PB/PC AC	rs112471525	17	52797903	3657	0.3865	0.0862	7.58e-06	G	A	0.0189	TRUE	0.00546737	20.0931
ebi-a-GCST90001405	PB/PC AC	rs72883992	18	24475181	3657	0.1932	0.04342	8.82e-06	C	G	0.0807	TRUE	0.00538474	19.7878
ebi-a-GCST90001405	PB/PC AC	rs4806937	19	3443405	3657	-0.1145	0.02557	7.79e-06	A	C	0.3229	TRUE	0.00545318	20.0407
ebi-a-GCST90001405	PB/PC AC	rs6014246	20	53613034	3657	-0.1186	0.02577	4.3e-06	A	G	0.3112	TRUE	0.00575847	21.1691
ebi-a-GCST90001405	PB/PC AC	rs4820558	22	21022887	3657	0.1172	0.02408	1.19e-06	G	C	0.466	TRUE	0.00643596	23.6758
ebi-a-GCST90001405	PB/PC AC	rs28652751	22	35861208	3657	-0.1141	0.02564	8.86e-06	A	T	0.3179	TRUE	0.00538598	19.7924
ebi-a-GCST90001406	Memory B cell %B cell	rs75766272	1	8009985	3657	-0.468	0.08646	6.6e-08	T	C	0.0201	TRUE	0.00794823	29.2835
ebi-a-GCST90001406	Memory B cell %B cell	rs4658141	1	89814066	3657	-0.1354	0.02587	1.73e-07	C	T	0.3805	TRUE	0.00743496	27.3783
ebi-a-GCST90001406	Memory B cell %B cell	rs149876490	1	16668240	3657	-1.002	0.224	7.99e-06	T	C	0.0027	TRUE	0.00544183	19.9987
ebi-a-GCST90001406	Memory B cell %B cell	rs7412746	1	150860471	3657	-0.138	0.02542	6.03e-08	T	C	0.5153	TRUE	0.00799459	29.4557
ebi-a-GCST90001406	Memory B cell %B cell	rs72635970	2	73868977	3657	0.3572	0.06109	5.45e-09	G	T	0.0444	TRUE	0.00926225	34.17
ebi-a-GCST90001406	Memory B cell %B cell	rs116391651	2	183843344	3657	0.426	0.09616	9.69e-06	A	G	0.0161	TRUE	0.00533803	19.6152
ebi-a-GCST90001406	Memory B cell %B cell	rs72844588	2	138420154	3657	0.2178	0.04314	4.67e-07	A	G	0.0913	TRUE	0.00692172	25.4752
ebi-a-GCST90001406	Memory B cell %B cell	rs55710170	3	16416145	3657	-0.1745	0.03783	4.12e-06	A	G	0.1181	TRUE	0.0057846	21.2657
ebi-a-GCST90001406	Memory B cell %B cell	rs60515154	4	47914545	3657	0.1306	0.02887	6.3e-06	T	C	0.7517	TRUE	0.00556473	20.4529
ebi-a-GCST90001406	Memory B cell %B cell	rs35698683	4	11590243	3657	-0.2768	0.05925	3.1e-06	G	A	0.0447	TRUE	0.00593262	21.8131
ebi-a-GCST90001406	Memory B cell %B cell	rs77312528	4	36385921	3657	-0.6233	0.1256	7.27e-07	G	T	0.0107	TRUE	0.00668922	24.6137
ebi-a-GCST90001406	Memory B cell %B cell	rs895377	5	58050530	3657	-0.1351	0.02599	2.13e-07	A	G	0.3683	TRUE	0.00733459	27.006
ebi-a-GCST90001406	Memory B cell %B cell	rs690488	5	40183220	3657	0.1701	0.03602	2.44e-06	A	C	0.8588	TRUE	0.00606116	22.2886
ebi-a-GCST90001406	Memory B cell %B cell	rs115405874	5	119742816	3657	0.9926	0.2014	8.61e-07	G	A	0.0037	TRUE	0.00659826	24.2768
ebi-a-GCST90001406	Memory B cell %B cell	rs62398379	6	37585447	3657	0.1256	0.0259	1.28e-06	C	T	0.4032	TRUE	0.00638956	23.504
ebi-a-GCST90001406	Memory B cell %B cell	rs9270558	6	32560667	3657	-0.1488	0.03249	4.8e-06	A	G	0.5249	TRUE	0.00570292	20.9637
ebi-a-GCST90001406	Memory B cell %B cell	rs9492229	6	129409652	3657	0.3141	0.06101	2.75e-07	C	T	0.9556	TRUE	0.00719569	26.4909
ebi-a-GCST90001406	Memory B cell %B cell	rs633090	8	12933368	3657	0.115	0.02571	7.96e-06	T	A	0.3414	TRUE	0.00544123	19.9965
ebi-a-GCST90001406	Memory B cell %B cell	rs140191306	9	2570753	3657	-0.4176	0.09392	8.96e-06	T	C	0.0179	TRUE	0.00537698	19.7591
ebi-a-GCST90001406	Memory B cell %B cell	rs145123647	10	26959594	3657	-1.082	0.2244	1.49e-06	T	C	0.003	TRUE	0.0063173	23.2365
ebi-a-GCST90001406	Memory B cell %B cell	rs10750504	11	132156175	3657	-0.1775	0.03942	6.93e-06	A	C	0.1135	TRUE	0.00551363	20.264
ebi-a-GCST90001406	Memory B cell %B cell	rs61896866	11	111318165	3657	0.1294	0.0287	6.72e-06	A	G	0.2428	TRUE	0.00552805	20.3174
ebi-a-GCST90001406	Memory B cell %B cell	rs112570989	12	2866164	3657	-0.4739	0.1022	3.63e-06	T	C	0.0149	TRUE	0.00584522	21.4899
ebi-a-GCST90001406	Memory B cell %B cell	rs9584780	13	98901269	3657	0.3691	0.07708	1.75e-06	C	T	0.0257	TRUE	0.00623111	22.9175
ebi-a-GCST90001406	Memory B cell %B cell	rs76477280	13	50147180	3657	0.4292	0.08807	1.14e-06	G	A	0.0206	TRUE	0.00645249	23.737
ebi-a-GCST90001406	Memory B cell %B cell	rs116844769	14	65713895	3657	0.2839	0.05066	2.26e-08	A	G	0.0662	TRUE	0.00851455	31.3879
ebi-a-GCST90001406	Memory B cell %B cell	rs77762131	14	96205838	3657	0.2733	0.05819	2.73e-06	C	G	0.045	TRUE	0.00599578	22.0468
ebi-a-GCST90001406	Memory B cell %B cell	rs72914692	18	54422995	3657	0.4209	0.09317	6.45e-06	A	G	0.018	TRUE	0.00554963	20.3971
ebi-a-GCST90001406	Memory B cell %B cell	rs329966	19	53070617	3657	0.1104	0.02479	8.73e-06	G	A	0.5425	TRUE	0.005394	19.822
ebi-a-GCST90001407	Memory B cell AC	rs16867231	2	181050023	3656	0.538	0.1157	3.45e-06	A	G	0.0108	TRUE	0.00587937	21.6103
ebi-a-GCST90001407	Memory B cell AC	rs10018308	4	120657899	3656	0.1198	0.0268	8.09e-06	G	A	0.3441	TRUE	0.00543589	19.9713
ebi-a-GCST90001407	Memory B cell AC	rs17708396	5	148410250	3656	2.504	0.522	1.68e-06	A	C	0.0005	TRUE	0.00625456	22.998
ebi-a-GCST90001407	Memory B cell AC	rs12216018	6	130514590	3656	-0.1641	0.03601	5.39e-06	T	C	0.1415	TRUE	0.00564813	20.7555
ebi-a-GCST90001407	Memory B cell AC	rs74565175	7	81370578	3656	0.1371	0.03052	7.27e-06	A	G	0.2009	TRUE	0.0054892	20.1682
ebi-a-GCST90001407	Memory B cell AC	rs77643931	9	129171041	3656	0.1235	0.02777	8.97e-06	G	T	0.2798	TRUE	0.00538063	19.7672
ebi-a-GCST90001407	Memory B cell AC	rs12763172	10	85447519	3656	0.1259	0.02783	6.27e-06	C	T	0.7213	TRUE	0.00556666	20.4544
ebi-a-GCST90001407	Memory B cell AC	rs2879633	10	53757050	3656	-0.1301	0.02775	2.84e-06	A	G	0.2884	TRUE	0.00597612	21.968
ebi-a-GCST90001407	Memory B cell AC	rs36072728	11	29448646	3656	0.305	0.06718	5.81e-06	T	C	0.0356	TRUE	0.00560624	20.6007
ebi-a-GCST90001407	Memory B cell AC	rs557577736	13	46224092	3656	1.829	0.3891	2.69e-06	G	A	0.001	TRUE	0.00600734	22.0835
ebi-a-GCST90001407	Memory B cell AC	rs12874404	13	108993494	3656	0.173	0.02661	9.14e-11	G	A	0.3256	TRUE	0.0114289	42.244
ebi-a-GCST90001407	Memory B cell AC	rs61997631	14	104600920	3656	-0.2972	0.06141	1.36e-06	G	C	0.0432	TRUE	0.00636561	23.4089
ebi-a-GCST90001407	Memory B cell AC	rs77762131	14	96205838	3656	0.2713	0.05795	2.95e-06	C	G	0.045	TRUE	0.00595924	21.9056
ebi-a-GCST90001407	Memory B cell AC	rs139196765	15	24733764	3656	1.204	0.2523	1.9e-06	G	A	0.0025	TRUE	0.00619035	22.7604
ebi-a-GCST90001407	Memory B cell AC	rs11653761	17	2716535	3656	-0.1161	0.02478	2.94e-06	T	G	0.592	TRUE	0.00596837	21.9394
ebi-a-GCST90001407	Memory B cell AC	rs144295598	22	45164171	3656	0.6102	0.1207	4.46e-07	A	G	0.0103	TRUE	0.00694222	25.5442
ebi-a-GCST90001407	Memory B cell AC	rs9614226	22	44688150	3656	-0.4235	0.08713	1.22e-06	G	T	0.9792	TRUE	0.00642049	23.6121
ebi-a-GCST90001408	Naive-mature B cell %B cell	rs4658141	1	89814066	3657	0.1371	0.0259	1.28e-07	C	T	0.3805	TRUE	0.00760388	28.0051
ebi-a-GCST90001408	Naive-mature B cell %B cell	rs7412746	1	150860471	3657	0.1312	0.02547	2.75e-07	T	C	0.5153	TRUE	0.00720352	26.5199
ebi-a-GCST90001408	Naive-mature B cell %B cell	rs75766272	1	8009985	3657	0.463	0.0866	9.55e-08	T	C	0.0201	TRUE	0.00775568	28.5686
ebi-a-GCST90001408	Naive-mature B cell %B cell	rs149876490	1	16668240	3657	1.014	0.2243	6.31e-06	T	C	0.0027	TRUE	0.00555741	20.4258
ebi-a-GCST90001408	Naive-mature B cell %B cell	rs72844588	2	138420154	3657	-0.2131	0.04321	8.5e-07	A	G	0.0913	TRUE	0.00660685	24.3086
ebi-a-GCST90001408	Naive-mature B cell %B cell	rs13421263	2	169182294	3657	0.2616	0.05638	3.62e-06	T	C	0.0528	TRUE	0.00585263	21.5173
ebi-a-GCST90001408	Naive-mature B cell %B cell	rs72635970	2	73868977	3657	-0.3399	0.06121	3.01e-08	G	T	0.0444	TRUE	0.00836153	30.8191
ebi-a-GCST90001408	Naive-mature B cell %B cell	rs55710170	3	16416145	3657	0.1678	0.03789	9.81e-06	A	G	0.1181	TRUE	0.00533442	19.6019
ebi-a-GCST90001408	Naive-mature B cell %B cell	rs35698683	4	11590243	3657	0.2687	0.05935	6.17e-06	G	A	0.0447	TRUE	0.00557367	20.486
ebi-a-GCST90001408	Naive-mature B cell %B cell	rs77312528	4	36385921	3657	0.6035	0.1258	1.68e-06	G	T	0.0107	TRUE	0.0062538	23.0015
ebi-a-GCST90001408	Naive-mature B cell %B cell	rs115405874	5	119742816	3657	-1.013	0.2016	5.37e-07	G	A	0.0037	TRUE	0.00685685	25.2348
ebi-a-GCST90001408	Naive-mature B cell %B cell	rs690488	5	40183220	3657	-0.1667	0.03608	3.99e-06	A	C	0.8588	TRUE	0.00580344	21.3354
ebi-a-GCST90001408	Naive-mature B cell %B cell	rs895377	5	58050530	3657	0.1314	0.02603	4.65e-07	A	G	0.3683	TRUE	0.00691993	25.4686
ebi-a-GCST90001408	Naive-mature B cell %B cell	rs62398379	6	37585447	3657	-0.1251	0.02593	1.46e-06	C	T	0.4032	TRUE	0.00632454	23.2633
ebi-a-GCST90001408	Naive-mature B cell %B cell	rs9492229	6	129409652	3657	-0.3012	0.06111	8.68e-07	C	T	0.9556	TRUE	0.0065991	24.28
ebi-a-GCST90001408	Naive-mature B cell %B cell	rs9270578	6	32561093	3657	0.1477	0.03279	6.89e-06	A	G	0.5261	TRUE	0.0055176	20.2787
ebi-a-GCST90001408	Naive-mature B cell %B cell	rs633090	8	12933368	3657	-0.1163	0.02575	6.46e-06	T	A	0.3414	TRUE	0.00554708	20.3877
ebi-a-GCST90001408	Naive-mature B cell %B cell	rs145123647	10	26959594	3657	1.077	0.2247	1.72e-06	T	C	0.003	TRUE	0.00624282	22.9608
ebi-a-GCST90001408	Naive-mature B cell %B cell	rs61896866	11	111318165	3657	-0.1306	0.02874	5.66e-06	A	G	0.2428	TRUE	0.00561491	20.6384
ebi-a-GCST90001408	Naive-mature B cell %B cell	rs2334904	11	132133144	3657	0.1801	0.03937	4.91e-06	A	G	0.114	TRUE	0.00568975	20.9151
ebi-a-GCST90001408	Naive-mature B cell %B cell	rs112570989	12	2866164	3657	0.4852	0.1023	2.19e-06	T	C	0.0149	TRUE	0.00611367	22.4829
ebi-a-GCST90001408	Naive-mature B cell %B cell	rs76477280	13	50147180	3657	-0.4222	0.08821	1.76e-06	G	A	0.0206	TRUE	0.00622535	22.8962
ebi-a-GCST90001408	Naive-mature B cell %B cell	rs9584780	13	98901269	3657	-0.388	0.07717	5.2e-07	C	T	0.0257	TRUE	0.00686514	25.2656
ebi-a-GCST90001408	Naive-mature B cell %B cell	rs2476213	13	102612226	3657	0.1119	0.02521	9.3e-06	T	C	0.5659	TRUE	0.00535866	19.6914
ebi-a-GCST90001408	Naive-mature B cell %B cell	rs77762131	14	96205838	3657	-0.2722	0.05828	3.1e-06	C	G	0.045	TRUE	0.00592965	21.8022
ebi-a-GCST90001408	Naive-mature B cell %B cell	rs974368	14	63009549	3657	-0.1154	0.025	4.08e-06	A	G	0.5141	TRUE	0.00579273	21.2958
ebi-a-GCST90001408	Naive-mature B cell %B cell	rs116844769	14	65713895	3657	-0.2677	0.05076	1.42e-07	A	G	0.0662	TRUE	0.00754811	27.7982
ebi-a-GCST90001408	Naive-mature B cell %B cell	rs72914692	18	54422995	3657	-0.4239	0.0933	5.72e-06	A	G	0.018	TRUE	0.00561299	20.6313
ebi-a-GCST90001408	Naive-mature B cell %B cell	rs9614418	22	44674143	3657	-2.179	0.4823	6.42e-06	G	C	0.0005	TRUE	0.00555057	20.4006
ebi-a-GCST90001409	Naive-mature B cell AC	rs139077655	2	132741527	3656	-0.1159	0.02519	4.37e-06	T	C	0.382	TRUE	0.00575701	21.1579
ebi-a-GCST90001409	Naive-mature B cell AC	rs76981518	4	152777207	3656	-0.2134	0.04708	6.01e-06	T	C	0.0744	TRUE	0.00558825	20.5342
ebi-a-GCST90001409	Naive-mature B cell AC	rs115150472	5	146138788	3656	2.627	0.579	5.91e-06	T	C	0.0004	TRUE	0.0055991	20.5743
ebi-a-GCST90001409	Naive-mature B cell AC	rs10042327	5	58278611	3656	0.233	0.05192	7.4e-06	A	G	0.0613	TRUE	0.00547836	20.1282
ebi-a-GCST90001409	Naive-mature B cell AC	rs17056318	5	158285953	3656	-0.2366	0.0457	2.36e-07	C	T	0.081	TRUE	0.00727811	26.7892
ebi-a-GCST90001409	Naive-mature B cell AC	rs9354413	6	67039330	3656	0.1232	0.02743	7.3e-06	C	T	0.2964	TRUE	0.00548749	20.1619
ebi-a-GCST90001409	Naive-mature B cell AC	rs35607968	7	67653879	3656	0.1584	0.03419	3.71e-06	T	C	0.1536	TRUE	0.00583665	21.4523
ebi-a-GCST90001409	Naive-mature B cell AC	rs2390504	7	21321670	3656	-0.2668	0.05743	3.51e-06	A	G	0.0486	TRUE	0.00586856	21.5703
ebi-a-GCST90001409	Naive-mature B cell AC	rs143397127	7	12847391	3656	-0.4624	0.09926	3.3e-06	C	T	0.0157	TRUE	0.0059008	21.6895
ebi-a-GCST90001409	Naive-mature B cell AC	rs2395904	8	130617819	3656	-0.1445	0.02761	1.74e-07	G	T	0.2657	TRUE	0.00743627	27.3757
ebi-a-GCST90001409	Naive-mature B cell AC	rs283340	8	70193536	3656	0.1251	0.02477	4.6e-07	C	T	0.5621	TRUE	0.00692846	25.4932
ebi-a-GCST90001409	Naive-mature B cell AC	rs189761842	10	125485345	3656	0.7902	0.1709	3.92e-06	T	C	0.0055	TRUE	0.00581369	21.3674
ebi-a-GCST90001409	Naive-mature B cell AC	rs117344365	10	33779474	3656	-0.4129	0.09241	8.13e-06	A	G	0.0178	TRUE	0.00543101	19.9533
ebi-a-GCST90001409	Naive-mature B cell AC	rs12799241	11	119980729	3656	0.138	0.02805	9.07e-07	A	G	0.2619	TRUE	0.00657689	24.1911
ebi-a-GCST90001409	Naive-mature B cell AC	rs2286599	12	6499533	3656	0.1183	0.0266	8.96e-06	A	G	0.32	TRUE	0.00538092	19.7683
ebi-a-GCST90001409	Naive-mature B cell AC	rs58114937	12	67638132	3656	0.1702	0.0363	2.84e-06	G	A	0.1302	TRUE	0.00597718	21.9719
ebi-a-GCST90001409	Naive-mature B cell AC	rs9564767	13	71534535	3656	-0.1163	0.02507	3.63e-06	G	A	0.6075	TRUE	0.00585188	21.5086
ebi-a-GCST90001409	Naive-mature B cell AC	rs3811215	14	22954777	3656	-0.1229	0.02697	5.33e-06	T	G	0.3032	TRUE	0.00564776	20.7541
ebi-a-GCST90001409	Naive-mature B cell AC	rs76263497	15	60878804	3656	-0.1886	0.04138	5.34e-06	A	G	0.0989	TRUE	0.00564983	20.7618
ebi-a-GCST90001409	Naive-mature B cell AC	rs143176410	16	84305239	3656	1.819	0.4058	7.65e-06	C	G	0.001	TRUE	0.00546581	20.0818
ebi-a-GCST90001409	Naive-mature B cell AC	rs77983244	17	7316027	3656	-0.3088	0.06711	4.34e-06	A	G	0.0325	TRUE	0.00575793	21.1613
ebi-a-GCST90001409	Naive-mature B cell AC	rs62067029	17	38038391	3656	-0.1605	0.02868	2.35e-08	T	A	0.4148	TRUE	0.00849339	31.3007
ebi-a-GCST90001409	Naive-mature B cell AC	rs62115322	19	53848484	3656	0.1382	0.02968	3.31e-06	G	C	0.2083	TRUE	0.00589541	21.6696
ebi-a-GCST90001409	Naive-mature B cell AC	rs34764986	20	59926554	3656	-0.2347	0.04805	1.08e-06	C	T	0.0699	TRUE	0.00648348	23.8452
ebi-a-GCST90001410	IgD- CD38br %B cell	rs2792563	1	213100225	3657	-0.1407	0.02479	1.49e-08	A	G	0.567	TRUE	0.00873175	32.1957
ebi-a-GCST90001410	IgD- CD38br %B cell	rs1250061	2	216542855	3657	-0.1078	0.02407	7.79e-06	A	T	0.5554	TRUE	0.00545488	20.0469
ebi-a-GCST90001410	IgD- CD38br %B cell	rs12636371	3	125894785	3657	0.1185	0.02414	9.61e-07	A	G	0.4619	TRUE	0.00654613	24.0838
ebi-a-GCST90001410	IgD- CD38br %B cell	rs12493961	3	11244825	3657	0.3884	0.08136	1.88e-06	G	A	0.0219	TRUE	0.00619318	22.7771
ebi-a-GCST90001410	IgD- CD38br %B cell	rs13075403	3	28830276	3657	0.1247	0.02799	8.56e-06	G	A	0.7616	TRUE	0.00539823	19.8376
ebi-a-GCST90001410	IgD- CD38br %B cell	rs11938966	4	55386841	3657	0.3165	0.06988	6.1e-06	A	C	0.0294	TRUE	0.00557811	20.5024
ebi-a-GCST90001410	IgD- CD38br %B cell	rs76912165	5	92965344	3657	0.4094	0.08778	3.22e-06	G	A	0.0209	TRUE	0.00591295	21.7404
ebi-a-GCST90001410	IgD- CD38br %B cell	rs139843122	6	107939307	3657	-0.5032	0.1082	3.4e-06	T	A	0.0123	TRUE	0.00587951	21.6167
ebi-a-GCST90001410	IgD- CD38br %B cell	rs148377259	7	106306631	3657	-0.3437	0.06603	2.04e-07	C	T	0.034	TRUE	0.00735437	27.0794
ebi-a-GCST90001410	IgD- CD38br %B cell	rs13235778	7	57550983	3657	-0.1235	0.02712	5.46e-06	A	G	0.2801	TRUE	0.00563863	20.7261
ebi-a-GCST90001410	IgD- CD38br %B cell	rs10270812	7	68026886	3657	-0.118	0.0244	1.39e-06	C	T	0.5103	TRUE	0.00635464	23.3747
ebi-a-GCST90001410	IgD- CD38br %B cell	rs188550599	8	15730211	3657	0.44	0.098	7.33e-06	G	A	0.0142	TRUE	0.00548202	20.1472
ebi-a-GCST90001410	IgD- CD38br %B cell	rs138542577	8	16074805	3657	0.3227	0.06331	3.64e-07	C	G	0.0376	TRUE	0.0070543	25.9666
ebi-a-GCST90001410	IgD- CD38br %B cell	rs137930158	8	109663198	3657	-0.6636	0.1413	2.76e-06	C	G	0.007	TRUE	0.00599504	22.044
ebi-a-GCST90001410	IgD- CD38br %B cell	rs113087021	11	97765784	3657	0.2024	0.04541	8.53e-06	A	T	0.0766	TRUE	0.00540306	19.8555
ebi-a-GCST90001410	IgD- CD38br %B cell	rs478251	11	127827727	3657	0.1745	0.03499	6.44e-07	C	A	0.1333	TRUE	0.00675514	24.858
ebi-a-GCST90001410	IgD- CD38br %B cell	rs238926	11	113975210	3657	-0.1152	0.02506	4.4e-06	A	G	0.369	TRUE	0.00574534	21.1206
ebi-a-GCST90001410	IgD- CD38br %B cell	rs7185719	16	59859266	3657	-0.1257	0.02735	4.44e-06	G	C	0.732	TRUE	0.00574288	21.1115
ebi-a-GCST90001410	IgD- CD38br %B cell	rs11705673	22	45016637	3657	0.1701	0.0368	3.95e-06	G	C	0.12	TRUE	0.00580842	21.3538
ebi-a-GCST90001411	IgD+ CD24+ %B cell	rs75766272	1	8009985	3657	-0.4552	0.08737	1.99e-07	T	C	0.0201	TRUE	0.00736789	27.1295
ebi-a-GCST90001411	IgD+ CD24+ %B cell	rs11584183	1	230130712	3657	-0.1336	0.03015	9.7e-06	C	T	0.2311	TRUE	0.00534057	19.6246
ebi-a-GCST90001411	IgD+ CD24+ %B cell	rs45608038	2	73679013	3657	0.2797	0.063	9.25e-06	G	A	0.0421	TRUE	0.00536098	19.7
ebi-a-GCST90001411	IgD+ CD24+ %B cell	rs6781675	3	4408435	3657	0.3685	0.08216	7.49e-06	C	G	0.0235	TRUE	0.00547075	20.1056
ebi-a-GCST90001411	IgD+ CD24+ %B cell	rs11134931	5	175234476	3657	-0.1214	0.02723	8.46e-06	A	G	0.6924	TRUE	0.00540584	19.8657
ebi-a-GCST90001411	IgD+ CD24+ %B cell	rs34418535	6	32553200	3657	0.4368	0.09069	1.52e-06	G	A	0.064	TRUE	0.00630341	23.1851
ebi-a-GCST90001411	IgD+ CD24+ %B cell	rs45575344	6	133003242	3657	-0.1674	0.0367	5.28e-06	C	T	0.1333	TRUE	0.00565705	20.7942
ebi-a-GCST90001411	IgD+ CD24+ %B cell	rs147867176	6	169106376	3657	-0.2834	0.06299	7.05e-06	T	A	0.0418	TRUE	0.00550471	20.2311
ebi-a-GCST90001411	IgD+ CD24+ %B cell	rs9369326	6	42013868	3657	-0.1237	0.02675	3.92e-06	C	T	0.3121	TRUE	0.00581346	21.3724
ebi-a-GCST90001411	IgD+ CD24+ %B cell	rs7457479	7	66493985	3657	-0.1289	0.02875	7.63e-06	C	T	0.2762	TRUE	0.00546669	20.0906
ebi-a-GCST90001411	IgD+ CD24+ %B cell	rs62562996	9	21576571	3657	-0.4312	0.09145	2.51e-06	A	G	0.0172	TRUE	0.00604273	22.2204
ebi-a-GCST90001411	IgD+ CD24+ %B cell	rs112570989	12	2866164	3657	-0.4808	0.1031	3.24e-06	T	C	0.0149	TRUE	0.00591169	21.7357
ebi-a-GCST90001411	IgD+ CD24+ %B cell	rs12874404	13	108993494	3657	0.1313	0.027	1.2e-06	G	A	0.3257	TRUE	0.00642507	23.6355
ebi-a-GCST90001411	IgD+ CD24+ %B cell	rs7988851	13	51367583	3657	-0.1353	0.02683	4.79e-07	T	C	0.3266	TRUE	0.00690589	25.4166
ebi-a-GCST90001411	IgD+ CD24+ %B cell	rs76477280	13	50147180	3657	0.4747	0.08918	1.08e-07	G	A	0.0206	TRUE	0.00768824	28.3182
ebi-a-GCST90001411	IgD+ CD24+ %B cell	rs145371905	13	70325772	3657	0.4126	0.09065	5.5e-06	T	G	0.0194	TRUE	0.00563306	20.7055
ebi-a-GCST90001411	IgD+ CD24+ %B cell	rs77762131	14	96205838	3657	0.2816	0.05855	1.57e-06	C	G	0.045	TRUE	0.00628562	23.1193
ebi-a-GCST90001411	IgD+ CD24+ %B cell	rs78269238	14	65673804	3657	0.2453	0.05457	7.15e-06	T	C	0.0582	TRUE	0.00549502	20.1953
ebi-a-GCST90001411	IgD+ CD24+ %B cell	rs35130455	14	93256694	3657	-0.1204	0.02707	9e-06	A	T	0.704	TRUE	0.00538033	19.7715
ebi-a-GCST90001411	IgD+ CD24+ %B cell	rs17256322	16	4127619	3657	0.1207	0.02634	4.73e-06	A	T	0.3234	TRUE	0.00570915	20.9868
ebi-a-GCST90001411	IgD+ CD24+ %B cell	rs144479315	18	23575118	3657	0.2862	0.06339	6.54e-06	T	A	0.0418	TRUE	0.00554318	20.3732
ebi-a-GCST90001412	IgD+ CD24+ AC	rs7586359	2	237195419	3656	-0.1868	0.03837	1.17e-06	G	T	0.8907	TRUE	0.00644106	23.6882
ebi-a-GCST90001412	IgD+ CD24+ AC	rs10513789	3	182760073	3656	0.1323	0.0295	7.52e-06	G	T	0.2261	TRUE	0.00547125	20.1019
ebi-a-GCST90001412	IgD+ CD24+ AC	rs13132141	4	156739300	3656	-0.1191	0.02557	3.3e-06	A	G	0.6385	TRUE	0.00589911	21.6833
ebi-a-GCST90001412	IgD+ CD24+ AC	rs147556975	5	148456360	3656	-0.3012	0.06251	1.51e-06	T	C	0.039	TRUE	0.00631038	23.2046
ebi-a-GCST90001412	IgD+ CD24+ AC	rs4702913	5	4700587	3656	0.197	0.04215	3.08e-06	C	A	0.9123	TRUE	0.00593942	21.8323
ebi-a-GCST90001412	IgD+ CD24+ AC	rs10942726	5	74257985	3656	0.1176	0.02628	7.86e-06	G	A	0.3155	TRUE	0.00544735	20.0136
ebi-a-GCST90001412	IgD+ CD24+ AC	rs144607178	7	63248560	3656	0.2175	0.0491	9.71e-06	T	C	0.0636	TRUE	0.00533857	19.6118
ebi-a-GCST90001412	IgD+ CD24+ AC	rs10749417	10	85446387	3656	-0.1304	0.02887	6.47e-06	T	A	0.2247	TRUE	0.00554931	20.3903
ebi-a-GCST90001412	IgD+ CD24+ AC	rs11047113	12	23968609	3656	-0.1831	0.04029	5.67e-06	C	A	0.1027	TRUE	0.00561732	20.6417
ebi-a-GCST90001412	IgD+ CD24+ AC	rs183466766	13	108710731	3656	0.3121	0.06005	2.14e-07	A	G	0.0402	TRUE	0.00733429	26.9975
ebi-a-GCST90001412	IgD+ CD24+ AC	rs139981802	13	108488351	3656	0.3005	0.05978	5.23e-07	C	T	0.0418	TRUE	0.00686404	25.2545
ebi-a-GCST90001412	IgD+ CD24+ AC	rs557577736	13	46224092	3656	1.819	0.3815	1.92e-06	G	A	0.001	TRUE	0.00617985	22.7216
ebi-a-GCST90001412	IgD+ CD24+ AC	rs145371905	13	70325772	3656	0.4292	0.08767	1.02e-06	T	G	0.0194	TRUE	0.00651289	23.9541
ebi-a-GCST90001412	IgD+ CD24+ AC	rs9314892	13	114873368	3656	-0.1608	0.03478	3.93e-06	G	A	0.8553	TRUE	0.00581266	21.3636
ebi-a-GCST90001412	IgD+ CD24+ AC	rs12874404	13	108993494	3656	0.1963	0.02601	5.62e-14	G	A	0.3256	TRUE	0.0153405	56.9275
ebi-a-GCST90001412	IgD+ CD24+ AC	rs73192651	13	50212885	3656	0.4428	0.08724	4.05e-07	T	C	0.02	TRUE	0.00699726	25.7482
ebi-a-GCST90001412	IgD+ CD24+ AC	rs8014978	14	94936964	3656	-0.1136	0.02446	3.57e-06	C	T	0.5737	TRUE	0.0058652	21.5579
ebi-a-GCST90001412	IgD+ CD24+ AC	rs77762131	14	96205838	3656	0.291	0.05685	3.22e-07	C	G	0.045	TRUE	0.0071157	26.1871
ebi-a-GCST90001412	IgD+ CD24+ AC	rs12595433	15	63290645	3656	-0.1118	0.02462	5.8e-06	A	G	0.4579	TRUE	0.00560865	20.6096
ebi-a-GCST90001412	IgD+ CD24+ AC	rs880312	16	8963501	3656	-0.1821	0.03971	4.68e-06	A	G	0.1034	TRUE	0.00571904	21.0176
ebi-a-GCST90001412	IgD+ CD24+ AC	rs11653761	17	2716535	3656	-0.125	0.02429	2.83e-07	T	G	0.592	TRUE	0.00719158	26.4684
ebi-a-GCST90001412	IgD+ CD24+ AC	rs7254039	19	14993354	3656	-0.2566	0.05765	8.81e-06	A	G	0.0435	TRUE	0.00538966	19.8005
ebi-a-GCST90001412	IgD+ CD24+ AC	rs9614226	22	44688150	3656	-0.4122	0.08546	1.47e-06	G	T	0.9792	TRUE	0.00632309	23.2516
ebi-a-GCST90001413	IgD- CD24- %B cell	rs111237501	1	163272701	3657	1.055	0.2248	2.81e-06	C	T	0.003	TRUE	0.00598659	22.0128
ebi-a-GCST90001413	IgD- CD24- %B cell	rs11887461	2	128660247	3657	0.1136	0.0249	5.25e-06	G	A	0.4754	TRUE	0.00565937	20.8027
ebi-a-GCST90001413	IgD- CD24- %B cell	rs13020544	2	217809198	3657	-2.752	0.5674	1.29e-06	A	G	0.0004	TRUE	0.00639158	23.5115
ebi-a-GCST90001413	IgD- CD24- %B cell	rs145137909	2	215618238	3657	-2.77	0.5672	1.09e-06	A	G	0.0004	TRUE	0.00647946	23.8369
ebi-a-GCST90001413	IgD- CD24- %B cell	rs114209430	4	83018399	3657	-0.6384	0.136	2.76e-06	C	T	0.0085	TRUE	0.00598927	22.0227
ebi-a-GCST90001413	IgD- CD24- %B cell	rs17044633	4	113331648	3657	0.3561	0.07517	2.26e-06	G	A	0.0286	TRUE	0.0060992	22.4294
ebi-a-GCST90001413	IgD- CD24- %B cell	rs183821560	5	62072324	3657	-1.841	0.3885	2.25e-06	A	G	0.0016	TRUE	0.00610298	22.4434
ebi-a-GCST90001413	IgD- CD24- %B cell	rs9398107	6	107155687	3657	0.2678	0.0552	1.27e-06	G	A	0.0555	TRUE	0.00639487	23.5237
ebi-a-GCST90001413	IgD- CD24- %B cell	rs73045003	7	2651996	3657	-0.1605	0.03611	9.04e-06	T	C	0.1396	TRUE	0.00537317	19.745
ebi-a-GCST90001413	IgD- CD24- %B cell	rs76377003	8	112881828	3657	-0.3971	0.08574	3.76e-06	G	A	0.0219	TRUE	0.00583133	21.4385
ebi-a-GCST90001413	IgD- CD24- %B cell	rs112898282	10	28462184	3657	0.4712	0.1007	2.97e-06	C	T	0.0152	TRUE	0.00595161	21.8834
ebi-a-GCST90001413	IgD- CD24- %B cell	rs7966251	12	103731395	3657	0.1908	0.03619	1.43e-07	A	G	0.1349	TRUE	0.00754338	27.7806
ebi-a-GCST90001413	IgD- CD24- %B cell	rs142305616	14	103946237	3657	0.466	0.1047	8.84e-06	C	A	0.0148	TRUE	0.00538775	19.7989
ebi-a-GCST90001413	IgD- CD24- %B cell	rs7198605	16	6107421	3657	0.146	0.03204	5.38e-06	T	C	0.182	TRUE	0.00564595	20.7531
ebi-a-GCST90001413	IgD- CD24- %B cell	rs35192093	18	29387367	3657	0.1597	0.03505	5.36e-06	T	C	0.1593	TRUE	0.00564482	20.749
ebi-a-GCST90001413	IgD- CD24- %B cell	rs8109503	19	19073798	3657	-0.2029	0.04406	4.27e-06	A	T	0.0919	TRUE	0.00576553	21.1952
ebi-a-GCST90001413	IgD- CD24- %B cell	rs6073000	20	41777449	3657	-0.3098	0.06272	8.16e-07	C	T	0.959	TRUE	0.00662732	24.3845
ebi-a-GCST90001413	IgD- CD24- %B cell	rs115218594	22	27642688	3657	-0.2776	0.06207	7.96e-06	A	G	0.0421	TRUE	0.00543978	19.9912
ebi-a-GCST90001414	IgD- CD24- AC	rs72953104	1	41379583	3656	0.2344	0.05087	4.2e-06	G	C	0.0643	TRUE	0.00577392	21.2204
ebi-a-GCST90001414	IgD- CD24- AC	rs111237501	1	163272701	3656	1.052	0.2261	3.35e-06	C	T	0.003	TRUE	0.00588654	21.6368
ebi-a-GCST90001414	IgD- CD24- AC	rs114114265	2	79806712	3656	0.2343	0.05149	5.51e-06	A	G	0.0647	TRUE	0.0056317	20.6948
ebi-a-GCST90001414	IgD- CD24- AC	rs7615875	3	29345411	3656	0.1425	0.03201	8.85e-06	C	T	0.1956	TRUE	0.00539144	19.8071
ebi-a-GCST90001414	IgD- CD24- AC	rs76499400	3	191888629	3656	0.2069	0.04589	6.77e-06	T	G	0.0792	TRUE	0.00552931	20.3164
ebi-a-GCST90001414	IgD- CD24- AC	rs4697616	4	25767183	3656	0.1246	0.02682	3.53e-06	A	G	0.6779	TRUE	0.00586889	21.5715
ebi-a-GCST90001414	IgD- CD24- AC	rs17044633	4	113331648	3656	0.3458	0.07605	5.62e-06	G	A	0.0286	TRUE	0.00562336	20.664
ebi-a-GCST90001414	IgD- CD24- AC	rs76225955	4	31594004	3656	-0.1924	0.0432	8.66e-06	C	T	0.0909	TRUE	0.00539618	19.8246
ebi-a-GCST90001414	IgD- CD24- AC	rs74356874	5	22936562	3656	0.6821	0.1488	4.74e-06	A	G	0.0066	TRUE	0.00571472	21.0016
ebi-a-GCST90001414	IgD- CD24- AC	rs145638783	6	1238442	3656	-0.9851	0.2144	4.47e-06	A	G	0.0033	TRUE	0.00574122	21.0996
ebi-a-GCST90001414	IgD- CD24- AC	rs112898282	10	28462184	3656	0.4601	0.1017	6.28e-06	C	T	0.0152	TRUE	0.00556714	20.4562
ebi-a-GCST90001414	IgD- CD24- AC	rs75453701	13	55229646	3656	0.2658	0.05994	9.47e-06	G	A	0.0464	TRUE	0.00534984	19.6535
ebi-a-GCST90001414	IgD- CD24- AC	rs7982713	13	71376322	3656	-0.1482	0.03033	1.07e-06	G	A	0.2157	TRUE	0.00648811	23.8624
ebi-a-GCST90001414	IgD- CD24- AC	rs191543445	14	31505138	3656	0.3337	0.07236	4.14e-06	G	A	0.031	TRUE	0.00578349	21.2558
ebi-a-GCST90001414	IgD- CD24- AC	rs496760	15	54695686	3656	0.1331	0.02656	5.69e-07	A	G	0.6422	TRUE	0.00682214	25.0993
ebi-a-GCST90001414	IgD- CD24- AC	rs421516	17	63135589	3656	-0.2921	0.06361	4.54e-06	A	C	0.9583	TRUE	0.00573467	21.0753
ebi-a-GCST90001414	IgD- CD24- AC	rs72977632	19	1930174	3656	-0.2323	0.05115	5.75e-06	A	T	0.0643	TRUE	0.00560993	20.6143
ebi-a-GCST90001414	IgD- CD24- AC	rs451367	19	16412842	3656	-0.146	0.0296	8.52e-07	C	T	0.7674	TRUE	0.00661052	24.3156
ebi-a-GCST90001415	IgD+ CD24- %B cell	rs11184230	1	105159724	3657	-0.1946	0.03983	1.08e-06	T	C	0.1095	TRUE	0.00648507	23.8576
ebi-a-GCST90001415	IgD+ CD24- %B cell	rs7412746	1	150860471	3657	0.1263	0.02588	1.11e-06	T	C	0.5153	TRUE	0.00647044	23.8035
ebi-a-GCST90001415	IgD+ CD24- %B cell	rs75766272	1	8009985	3657	0.483	0.08768	3.86e-08	T	C	0.0201	TRUE	0.00822961	30.3288
ebi-a-GCST90001415	IgD+ CD24- %B cell	rs45608038	2	73679013	3657	-0.2927	0.06326	3.85e-06	G	A	0.0421	TRUE	0.00582006	21.3968
ebi-a-GCST90001415	IgD+ CD24- %B cell	rs12465275	2	4082267	3657	-0.6051	0.136	8.84e-06	C	T	0.009	TRUE	0.00538402	19.7851
ebi-a-GCST90001415	IgD+ CD24- %B cell	rs56335940	3	106579815	3657	-0.1728	0.03773	4.84e-06	A	G	0.1326	TRUE	0.00570302	20.9641
ebi-a-GCST90001415	IgD+ CD24- %B cell	rs1972883	4	47951945	3657	-0.1408	0.03125	6.89e-06	A	G	0.7849	TRUE	0.00552047	20.2893
ebi-a-GCST90001415	IgD+ CD24- %B cell	rs35698683	4	11590243	3657	0.2735	0.06003	5.36e-06	G	A	0.0447	TRUE	0.0056441	20.7463
ebi-a-GCST90001415	IgD+ CD24- %B cell	rs6910508	6	166531345	3657	0.1159	0.0255	5.71e-06	A	G	0.4199	TRUE	0.00561714	20.6466
ebi-a-GCST90001415	IgD+ CD24- %B cell	rs533239981	8	75515052	3657	0.3029	0.06589	4.43e-06	C	G	0.0387	TRUE	0.00574556	21.1214
ebi-a-GCST90001415	IgD+ CD24- %B cell	rs2450220	8	119323401	3657	-0.1439	0.03231	8.69e-06	T	C	0.816	TRUE	0.00539478	19.8249
ebi-a-GCST90001415	IgD+ CD24- %B cell	rs7870388	9	8660693	3657	-0.142	0.03034	2.97e-06	G	C	0.7737	TRUE	0.00595425	21.8931
ebi-a-GCST90001415	IgD+ CD24- %B cell	rs140191306	9	2570753	3657	0.4404	0.09513	3.8e-06	T	C	0.0179	TRUE	0.00582635	21.4201
ebi-a-GCST90001415	IgD+ CD24- %B cell	rs145123647	10	26959594	3657	1.016	0.2269	7.68e-06	T	C	0.003	TRUE	0.00545279	20.0392
ebi-a-GCST90001415	IgD+ CD24- %B cell	rs116844769	14	65713895	3657	-0.2773	0.0514	7.3e-08	A	G	0.0662	TRUE	0.00789597	29.0895
ebi-a-GCST90001415	IgD+ CD24- %B cell	rs182854545	14	54016223	3657	1.363	0.3003	5.85e-06	T	C	0.0018	TRUE	0.00560166	20.5894
ebi-a-GCST90001415	IgD+ CD24- %B cell	rs73426855	17	77637123	3657	-0.1632	0.03539	4.14e-06	C	T	0.1471	TRUE	0.00578144	21.254
ebi-a-GCST90001415	IgD+ CD24- %B cell	rs2159343	17	49451837	3657	-0.1247	0.02639	2.37e-06	G	A	0.6266	TRUE	0.00606856	22.316
ebi-a-GCST90001415	IgD+ CD24- %B cell	rs78958229	21	39363957	3657	0.2723	0.06041	6.74e-06	T	C	0.044	TRUE	0.00552518	20.3067
ebi-a-GCST90001415	IgD+ CD24- %B cell	rs58706313	22	44492562	3657	-0.3021	0.06737	7.53e-06	T	C	0.0343	TRUE	0.00546842	20.097
ebi-a-GCST90001416	IgD+ CD24- AC	rs71615254	4	178658413	3656	-0.2989	0.06147	1.21e-06	C	A	0.0406	TRUE	0.00642569	23.6313
ebi-a-GCST90001416	IgD+ CD24- AC	rs17056318	5	158285953	3656	-0.2103	0.04553	3.99e-06	C	T	0.081	TRUE	0.00580163	21.3229
ebi-a-GCST90001416	IgD+ CD24- AC	rs141108367	5	21916806	3656	1.503	0.3297	5.31e-06	A	G	0.0012	TRUE	0.00565213	20.7703
ebi-a-GCST90001416	IgD+ CD24- AC	rs115150472	5	146138788	3656	2.619	0.5765	5.73e-06	T	C	0.0004	TRUE	0.00561334	20.6269
ebi-a-GCST90001416	IgD+ CD24- AC	rs12197153	6	100821460	3656	2.118	0.4501	2.63e-06	A	G	0.0007	TRUE	0.00602012	22.1308
ebi-a-GCST90001416	IgD+ CD24- AC	rs9354413	6	67039330	3656	0.138	0.02729	4.42e-07	C	T	0.2964	TRUE	0.00694573	25.5572
ebi-a-GCST90001416	IgD+ CD24- AC	rs143397127	7	12847391	3656	-0.4464	0.09885	6.51e-06	C	T	0.0157	TRUE	0.00554719	20.3825
ebi-a-GCST90001416	IgD+ CD24- AC	rs190448231	7	87868543	3656	0.3363	0.07548	8.65e-06	G	T	0.028	TRUE	0.00540048	19.8405
ebi-a-GCST90001416	IgD+ CD24- AC	rs34910780	7	77469688	3656	-0.2677	0.05716	2.94e-06	T	A	0.048	TRUE	0.0059636	21.9217
ebi-a-GCST90001416	IgD+ CD24- AC	rs2395904	8	130617819	3656	-0.1335	0.0275	1.26e-06	G	T	0.2657	TRUE	0.00640472	23.5537
ebi-a-GCST90001416	IgD+ CD24- AC	rs150663332	8	2044843	3656	-0.2005	0.04387	5.03e-06	T	C	0.084	TRUE	0.00568085	20.8764
ebi-a-GCST90001416	IgD+ CD24- AC	rs117190494	8	75563339	3656	0.4148	0.08139	3.64e-07	A	G	0.022	TRUE	0.00705431	25.9596
ebi-a-GCST90001416	IgD+ CD24- AC	rs701839	10	102955294	3656	0.1269	0.02791	5.63e-06	G	A	0.7124	TRUE	0.00562275	20.6617
ebi-a-GCST90001416	IgD+ CD24- AC	rs189761842	10	125485345	3656	0.7675	0.1702	6.72e-06	T	C	0.0055	TRUE	0.00553124	20.3236
ebi-a-GCST90001416	IgD+ CD24- AC	rs12799241	11	119980729	3656	0.132	0.02794	2.39e-06	A	G	0.2619	TRUE	0.006068	22.3078
ebi-a-GCST90001416	IgD+ CD24- AC	rs34771848	12	14302579	3656	-0.3693	0.08033	4.44e-06	T	C	0.023	TRUE	0.00574769	21.1235
ebi-a-GCST90001416	IgD+ CD24- AC	rs76578043	13	105214810	3656	0.3166	0.0697	5.74e-06	A	G	0.0298	TRUE	0.00561185	20.6214
ebi-a-GCST90001416	IgD+ CD24- AC	rs75474045	13	72428296	3656	0.4915	0.1086	6.25e-06	A	G	0.0126	TRUE	0.00557128	20.4715
ebi-a-GCST90001416	IgD+ CD24- AC	rs3811215	14	22954777	3656	-0.1264	0.02685	2.6e-06	T	G	0.3032	TRUE	0.00602525	22.1497
ebi-a-GCST90001416	IgD+ CD24- AC	rs143176410	16	84305239	3656	1.816	0.404	7.18e-06	C	G	0.001	TRUE	0.00549628	20.1944
ebi-a-GCST90001416	IgD+ CD24- AC	rs73426855	17	77637123	3656	-0.1616	0.03458	3.1e-06	C	T	0.1469	TRUE	0.005938	21.8271
ebi-a-GCST90001416	IgD+ CD24- AC	rs77983244	17	7316027	3656	-0.3049	0.06682	5.23e-06	A	G	0.0325	TRUE	0.00566278	20.8096
ebi-a-GCST90001416	IgD+ CD24- AC	rs62067029	17	38038391	3656	-0.1593	0.02856	2.61e-08	T	A	0.4148	TRUE	0.00843779	31.0941
ebi-a-GCST90001416	IgD+ CD24- AC	rs34764986	20	59926554	3656	-0.2158	0.04786	6.7e-06	C	T	0.0699	TRUE	0.00553023	20.3198
ebi-a-GCST90001417	CD24+ CD27+ %B cell	rs145208372	1	83678678	3657	-0.56	0.1234	5.91e-06	A	G	0.0097	TRUE	0.00559992	20.583
ebi-a-GCST90001417	CD24+ CD27+ %B cell	rs7412746	1	150860471	3657	-0.1301	0.02547	3.41e-07	T	C	0.5153	TRUE	0.00708409	26.0771
ebi-a-GCST90001417	CD24+ CD27+ %B cell	rs72758947	1	207087053	3657	-0.2365	0.05101	3.67e-06	G	A	0.0641	TRUE	0.00584361	21.4839
ebi-a-GCST90001417	CD24+ CD27+ %B cell	rs4658141	1	89814066	3657	-0.1269	0.02592	1.01e-06	C	T	0.3805	TRUE	0.00651165	23.9561
ebi-a-GCST90001417	CD24+ CD27+ %B cell	rs75766272	1	8009985	3657	-0.4865	0.08656	2.05e-08	T	C	0.0201	TRUE	0.00856389	31.5714
ebi-a-GCST90001417	CD24+ CD27+ %B cell	rs72944931	2	178116262	3657	0.4657	0.1052	9.92e-06	G	A	0.0138	TRUE	0.0053301	19.5859
ebi-a-GCST90001417	CD24+ CD27+ %B cell	rs45608038	2	73679013	3657	0.3527	0.0624	1.71e-08	G	A	0.0421	TRUE	0.00866043	31.9304
ebi-a-GCST90001417	CD24+ CD27+ %B cell	rs72844588	2	138420154	3657	0.2066	0.04322	1.83e-06	A	G	0.0913	TRUE	0.00620956	22.8378
ebi-a-GCST90001417	CD24+ CD27+ %B cell	rs62233948	3	7831627	3657	-0.737	0.1643	7.48e-06	T	C	0.006	TRUE	0.00547207	20.1105
ebi-a-GCST90001417	CD24+ CD27+ %B cell	rs145442262	3	186702869	3657	-0.2083	0.04276	1.15e-06	A	G	0.0906	TRUE	0.00644717	23.7173
ebi-a-GCST90001417	CD24+ CD27+ %B cell	rs55710170	3	16416145	3657	-0.1708	0.03788	6.71e-06	A	G	0.1181	TRUE	0.0055287	20.3197
ebi-a-GCST90001417	CD24+ CD27+ %B cell	rs35698683	4	11590243	3657	-0.293	0.05931	8.18e-07	G	A	0.0447	TRUE	0.00662927	24.3917
ebi-a-GCST90001417	CD24+ CD27+ %B cell	rs115405874	5	119742816	3657	0.9325	0.2017	3.93e-06	G	A	0.0037	TRUE	0.00581072	21.3623
ebi-a-GCST90001417	CD24+ CD27+ %B cell	rs681014	5	140636323	3657	0.9614	0.207	3.52e-06	C	T	0.9966	TRUE	0.00586393	21.5591
ebi-a-GCST90001417	CD24+ CD27+ %B cell	rs9492229	6	129409652	3657	0.2715	0.06115	9.28e-06	C	T	0.9556	TRUE	0.00536151	19.7019
ebi-a-GCST90001417	CD24+ CD27+ %B cell	rs148702078	6	100574892	3657	0.9264	0.2067	7.6e-06	C	G	0.0034	TRUE	0.00546276	20.0761
ebi-a-GCST90001417	CD24+ CD27+ %B cell	rs62459310	7	56242182	3657	0.3676	0.08119	6.15e-06	C	G	0.022	TRUE	0.00557434	20.4884
ebi-a-GCST90001417	CD24+ CD27+ %B cell	rs10505439	8	124662104	3657	-0.1852	0.04175	9.38e-06	T	C	0.0941	TRUE	0.00535197	19.6667
ebi-a-GCST90001417	CD24+ CD27+ %B cell	rs10743163	11	11033950	3657	-0.1205	0.02541	2.21e-06	A	G	0.4035	TRUE	0.00611191	22.4764
ebi-a-GCST90001417	CD24+ CD27+ %B cell	rs265612	12	130112732	3657	0.1143	0.02575	9.3e-06	T	C	0.3411	TRUE	0.00535895	19.6925
ebi-a-GCST90001417	CD24+ CD27+ %B cell	rs112294465	12	123744082	3657	1.249	0.2784	7.44e-06	A	C	0.0021	TRUE	0.00547366	20.1163
ebi-a-GCST90001417	CD24+ CD27+ %B cell	rs76477280	13	50147180	3657	0.4892	0.08811	3.03e-08	G	A	0.0206	TRUE	0.00835896	30.8095
ebi-a-GCST90001417	CD24+ CD27+ %B cell	rs117004076	14	97702226	3657	0.4553	0.1022	8.56e-06	G	A	0.0146	TRUE	0.00539781	19.8361
ebi-a-GCST90001417	CD24+ CD27+ %B cell	rs77762131	14	96205838	3657	0.2675	0.05828	4.6e-06	C	G	0.045	TRUE	0.00572781	21.0558
ebi-a-GCST90001417	CD24+ CD27+ %B cell	rs116844769	14	65713895	3657	0.2482	0.05078	1.06e-06	A	G	0.0662	TRUE	0.00649031	23.877
ebi-a-GCST90001417	CD24+ CD27+ %B cell	rs7221794	17	76979729	3657	-0.1563	0.03395	4.3e-06	A	G	0.1574	TRUE	0.0057624	21.1837
ebi-a-GCST90001418	CD24+ CD27+ AC	rs75766272	1	8009985	3656	-0.4055	0.08609	2.57e-06	T	C	0.0201	TRUE	0.00603174	22.1737
ebi-a-GCST90001418	CD24+ CD27+ AC	rs16867231	2	181050023	3656	0.5129	0.1154	8.98e-06	A	G	0.0108	TRUE	0.00537412	19.7431
ebi-a-GCST90001418	CD24+ CD27+ AC	rs79207264	3	96406408	3656	0.1752	0.0393	8.47e-06	A	G	0.1184	TRUE	0.00540658	19.863
ebi-a-GCST90001418	CD24+ CD27+ AC	rs7640784	3	176029498	3656	-0.1111	0.02476	7.48e-06	A	C	0.4714	TRUE	0.00547691	20.1228
ebi-a-GCST90001418	CD24+ CD27+ AC	rs149085540	4	110550623	3656	-0.4318	0.09574	6.67e-06	T	C	0.0167	TRUE	0.00553302	20.3302
ebi-a-GCST90001418	CD24+ CD27+ AC	rs17708396	5	148410250	3656	2.539	0.5201	1.09e-06	A	C	0.0005	TRUE	0.00647625	23.8185
ebi-a-GCST90001418	CD24+ CD27+ AC	rs10942726	5	74257985	3656	0.1188	0.02672	8.93e-06	G	A	0.3155	TRUE	0.00537789	19.7571
ebi-a-GCST90001418	CD24+ CD27+ AC	rs35057381	5	26412301	3656	0.1344	0.02969	6.18e-06	C	T	0.2211	TRUE	0.00557371	20.4805
ebi-a-GCST90001418	CD24+ CD27+ AC	rs56033406	6	41084740	3656	0.312	0.06692	3.23e-06	T	C	0.0349	TRUE	0.0059104	21.725
ebi-a-GCST90001418	CD24+ CD27+ AC	rs4076316	6	167859623	3656	-0.1404	0.02729	2.84e-07	A	T	0.3005	TRUE	0.00718767	26.4539
ebi-a-GCST90001418	CD24+ CD27+ AC	rs144625305	7	7871676	3656	0.6162	0.1357	5.75e-06	T	C	0.0086	TRUE	0.00560835	20.6085
ebi-a-GCST90001418	CD24+ CD27+ AC	rs184496770	8	124255582	3656	1.162	0.2608	8.56e-06	T	C	0.0021	TRUE	0.00540056	19.8408
ebi-a-GCST90001418	CD24+ CD27+ AC	rs118092259	8	89432719	3656	-0.2901	0.06345	4.98e-06	G	T	0.0414	TRUE	0.00568525	20.8927
ebi-a-GCST90001418	CD24+ CD27+ AC	rs10759006	9	8855603	3656	0.1133	0.02556	9.51e-06	C	T	0.6198	TRUE	0.00534569	19.6381
ebi-a-GCST90001418	CD24+ CD27+ AC	rs10762541	10	53790461	3656	0.1488	0.02978	6.09e-07	T	C	0.772	TRUE	0.00678258	24.9528
ebi-a-GCST90001418	CD24+ CD27+ AC	rs138329462	12	11634360	3656	-0.4374	0.09365	3.11e-06	A	G	0.0174	TRUE	0.00593133	21.8024
ebi-a-GCST90001418	CD24+ CD27+ AC	rs557577736	13	46224092	3656	1.818	0.3878	2.87e-06	G	A	0.001	TRUE	0.00597535	21.9652
ebi-a-GCST90001418	CD24+ CD27+ AC	rs12874404	13	108993494	3656	0.1691	0.02653	2.04e-10	G	A	0.3256	TRUE	0.0109902	40.6046
ebi-a-GCST90001418	CD24+ CD27+ AC	rs73192651	13	50212885	3656	0.4411	0.08893	7.38e-07	T	C	0.02	TRUE	0.00668434	24.5889
ebi-a-GCST90001418	CD24+ CD27+ AC	rs76552872	13	70167316	3656	0.283	0.06219	5.54e-06	T	G	0.042	TRUE	0.00563213	20.6964
ebi-a-GCST90001418	CD24+ CD27+ AC	rs77762131	14	96205838	3656	0.2815	0.05774	1.13e-06	C	G	0.045	TRUE	0.00645926	23.7556
ebi-a-GCST90001418	CD24+ CD27+ AC	rs11653761	17	2716535	3656	-0.118	0.0247	1.84e-06	T	G	0.592	TRUE	0.00620385	22.8104
ebi-a-GCST90001418	CD24+ CD27+ AC	rs11649808	17	62258665	3656	0.1546	0.03472	8.75e-06	A	G	0.8487	TRUE	0.00539392	19.8163
ebi-a-GCST90001418	CD24+ CD27+ AC	rs7254039	19	14993354	3656	-0.2606	0.0585	8.64e-06	A	G	0.0435	TRUE	0.00539859	19.8335
ebi-a-GCST90001418	CD24+ CD27+ AC	rs728776	22	45400116	3656	-0.1712	0.03808	7.09e-06	G	A	0.121	TRUE	0.00549811	20.2011
ebi-a-GCST90001418	CD24+ CD27+ AC	rs144295598	22	45164171	3656	0.5664	0.1203	2.6e-06	A	G	0.0103	TRUE	0.00602676	22.1553
ebi-a-GCST90001419	CD20- %B cell	rs529500582	1	11620068	3658	-0.4047	0.08262	1.01e-06	A	G	0.0254	TRUE	0.00651648	23.9805
ebi-a-GCST90001419	CD20- %B cell	rs187723151	1	242186219	3658	-0.9447	0.1934	1.08e-06	A	G	0.004	TRUE	0.00648049	23.8472
ebi-a-GCST90001419	CD20- %B cell	rs112180455	2	221466858	3658	0.3316	0.07326	6.2e-06	T	C	0.0299	TRUE	0.00556962	20.4766
ebi-a-GCST90001419	CD20- %B cell	rs58352426	3	154090291	3658	0.1401	0.02947	2.08e-06	A	G	0.2246	TRUE	0.00614041	22.588
ebi-a-GCST90001419	CD20- %B cell	rs75951284	3	187638796	3658	0.3083	0.06752	5.11e-06	T	C	0.0316	TRUE	0.00566722	20.8375
ebi-a-GCST90001419	CD20- %B cell	rs74786971	4	90909176	3658	0.2235	0.04952	6.61e-06	C	G	0.0645	TRUE	0.00553781	20.359
ebi-a-GCST90001419	CD20- %B cell	rs316122	5	93014071	3658	0.2993	0.06479	3.97e-06	C	G	0.0372	TRUE	0.00579999	21.3285
ebi-a-GCST90001419	CD20- %B cell	rs9270911	6	32572202	3658	0.1364	0.02871	2.1e-06	T	C	0.6083	TRUE	0.00613263	22.5593
ebi-a-GCST90001419	CD20- %B cell	rs9477367	6	17249496	3658	-0.1917	0.04273	7.46e-06	C	T	0.9097	TRUE	0.00547207	20.116
ebi-a-GCST90001419	CD20- %B cell	rs111761453	7	137173666	3658	0.2453	0.05506	8.6e-06	T	G	0.0524	TRUE	0.00539671	19.8374
ebi-a-GCST90001419	CD20- %B cell	rs75368642	7	150969808	3658	0.2118	0.04687	6.42e-06	T	C	0.073	TRUE	0.00555138	20.4091
ebi-a-GCST90001419	CD20- %B cell	rs7875273	9	9023522	3658	0.1137	0.02506	5.83e-06	C	T	0.3779	TRUE	0.005596	20.5741
ebi-a-GCST90001419	CD20- %B cell	rs118084343	11	17687837	3658	-0.2663	0.0544	1.03e-06	G	A	0.0547	TRUE	0.00650826	23.9501
ebi-a-GCST90001419	CD20- %B cell	rs3885787	12	92375948	3658	0.2407	0.05303	5.84e-06	C	A	0.9422	TRUE	0.00560049	20.5907
ebi-a-GCST90001419	CD20- %B cell	rs4244568	15	39319915	3658	-0.1233	0.02622	2.67e-06	G	T	0.3414	TRUE	0.00600896	22.1016
ebi-a-GCST90001419	CD20- %B cell	rs140134875	15	80306120	3658	-1.694	0.3528	1.64e-06	A	C	0.0011	TRUE	0.00626322	23.0426
ebi-a-GCST90001419	CD20- %B cell	rs4889373	16	81747602	3658	-0.1372	0.03051	7.06e-06	G	A	0.7989	TRUE	0.00549776	20.2109
ebi-a-GCST90001419	CD20- %B cell	rs2107459	16	74140113	3658	0.2021	0.04383	4.18e-06	A	C	0.0853	TRUE	0.00577869	21.2497
ebi-a-GCST90001419	CD20- %B cell	rs7265879	20	6103341	3658	-0.2182	0.04616	2.36e-06	G	C	0.0778	TRUE	0.00607141	22.3327
ebi-a-GCST90001419	CD20- %B cell	rs57840701	20	46686437	3658	0.4562	0.1004	5.65e-06	C	A	0.015	TRUE	0.00561248	20.6351
ebi-a-GCST90001420	IgD- CD38br AC	rs115156019	1	168227395	3656	-0.6197	0.1242	6.33e-07	T	C	0.0081	TRUE	0.00676342	24.8818
ebi-a-GCST90001420	IgD- CD38br AC	rs2792563	1	213100225	3656	-0.108	0.02437	9.6e-06	A	G	0.5671	TRUE	0.00534323	19.629
ebi-a-GCST90001420	IgD- CD38br AC	rs138158989	2	204476635	3656	-1.339	0.2832	2.33e-06	A	G	0.0018	TRUE	0.00607744	22.3428
ebi-a-GCST90001420	IgD- CD38br AC	rs114044800	2	237823477	3656	0.5637	0.1259	7.82e-06	C	G	0.0086	TRUE	0.00545335	20.0358
ebi-a-GCST90001420	IgD- CD38br AC	rs148362575	2	187165335	3656	2.541	0.5292	1.64e-06	T	A	0.0008	TRUE	0.00626662	23.0426
ebi-a-GCST90001420	IgD- CD38br AC	rs66491584	3	20980398	3656	-0.1466	0.02957	7.43e-07	A	G	0.1991	TRUE	0.00667804	24.5656
ebi-a-GCST90001420	IgD- CD38br AC	rs141490841	3	149265655	3656	0.3828	0.08506	6.99e-06	A	G	0.02	TRUE	0.00550919	20.2421
ebi-a-GCST90001420	IgD- CD38br AC	rs62353585	4	168102710	3656	0.3438	0.07709	8.48e-06	C	T	0.0227	TRUE	0.0054107	19.8782
ebi-a-GCST90001420	IgD- CD38br AC	rs3105149	5	36474634	3656	0.3462	0.07754	8.27e-06	T	A	0.0239	TRUE	0.00542294	19.9235
ebi-a-GCST90001420	IgD- CD38br AC	rs78678130	7	105792831	3656	-0.1707	0.03819	8.03e-06	A	G	0.1076	TRUE	0.00543494	19.9678
ebi-a-GCST90001420	IgD- CD38br AC	rs138058221	7	132571443	3656	-0.6658	0.1449	4.47e-06	T	C	0.0068	TRUE	0.00574174	21.1015
ebi-a-GCST90001420	IgD- CD38br AC	rs10815908	9	8537763	3656	0.2526	0.0538	2.76e-06	T	G	0.0511	TRUE	0.00599356	22.0325
ebi-a-GCST90001420	IgD- CD38br AC	rs912755	10	7484185	3656	-2.494	0.5255	2.16e-06	C	G	0.9996	TRUE	0.00612314	22.5118
ebi-a-GCST90001420	IgD- CD38br AC	rs11605946	11	19547027	3656	0.1457	0.03191	5.16e-06	A	G	0.1637	TRUE	0.00567009	20.8366
ebi-a-GCST90001420	IgD- CD38br AC	rs79801395	11	97756814	3656	0.1973	0.04374	6.69e-06	C	G	0.0799	TRUE	0.00553452	20.3357
ebi-a-GCST90001420	IgD- CD38br AC	rs478251	11	127827727	3656	0.1689	0.03431	8.86e-07	C	A	0.1332	TRUE	0.0065848	24.2203
ebi-a-GCST90001420	IgD- CD38br AC	rs147319637	11	111211623	3656	-0.5657	0.1224	3.92e-06	A	G	0.0094	TRUE	0.00580862	21.3487
ebi-a-GCST90001420	IgD- CD38br AC	rs11609248	12	14317207	3656	-0.1355	0.03014	7.11e-06	G	A	0.1916	TRUE	0.00549783	20.2001
ebi-a-GCST90001420	IgD- CD38br AC	rs17037450	12	106098314	3656	-0.3311	0.07236	4.91e-06	A	G	0.0264	TRUE	0.00569423	20.9259
ebi-a-GCST90001420	IgD- CD38br AC	rs2075365	12	31092966	3656	-0.1142	0.02477	4.15e-06	A	G	0.6518	TRUE	0.00578038	21.2443
ebi-a-GCST90001420	IgD- CD38br AC	rs74011406	15	47631034	3656	0.1928	0.04113	2.87e-06	A	G	0.093	TRUE	0.00597431	21.9613
ebi-a-GCST90001420	IgD- CD38br AC	rs72834736	16	81821361	3656	0.3465	0.07762	8.31e-06	C	G	0.0248	TRUE	0.00542116	19.9169
ebi-a-GCST90001421	CD20- AC	rs6712095	2	205623497	3657	0.3592	0.07943	6.32e-06	T	G	0.0246	TRUE	0.00556105	20.4393
ebi-a-GCST90001421	CD20- AC	rs57641238	2	75536553	3657	-0.1546	0.02937	1.48e-07	C	G	0.2252	TRUE	0.00751983	27.6932
ebi-a-GCST90001421	CD20- AC	rs34625183	3	146097919	3657	-0.1694	0.03789	8.03e-06	T	C	0.1154	TRUE	0.00543607	19.9774
ebi-a-GCST90001421	CD20- AC	rs36123742	3	133253719	3657	0.1193	0.02587	4.11e-06	T	A	0.6555	TRUE	0.00578156	21.2545
ebi-a-GCST90001421	CD20- AC	rs74786971	4	90909176	3657	0.2348	0.04935	2.03e-06	C	G	0.0645	TRUE	0.00615201	22.6248
ebi-a-GCST90001421	CD20- AC	rs116699251	5	142419461	3657	-0.2732	0.05861	3.24e-06	A	G	0.0446	TRUE	0.00590636	21.716
ebi-a-GCST90001421	CD20- AC	rs41494	5	9688280	3657	1.728	0.3819	6.26e-06	T	A	0.999	TRUE	0.00556722	20.4621
ebi-a-GCST90001421	CD20- AC	rs7773849	6	128553518	3657	1.508	0.2808	8.31e-08	G	A	0.0018	TRUE	0.00782478	28.8251
ebi-a-GCST90001421	CD20- AC	rs9273241	6	32614025	3657	0.177	0.03455	3.17e-07	T	C	0.5975	TRUE	0.00712557	26.2309
ebi-a-GCST90001421	CD20- AC	rs2102662	7	56828069	3657	0.1274	0.02877	9.78e-06	A	G	0.7447	TRUE	0.00533349	19.5984
ebi-a-GCST90001421	CD20- AC	rs111761453	7	137173666	3657	0.249	0.05482	5.77e-06	T	G	0.0524	TRUE	0.00560987	20.6197
ebi-a-GCST90001421	CD20- AC	rs38182	7	15900650	3657	-0.1541	0.03305	3.21e-06	T	C	0.1693	TRUE	0.00590967	21.7283
ebi-a-GCST90001421	CD20- AC	rs6586822	8	19139514	3657	-0.1182	0.02568	4.35e-06	C	T	0.6508	TRUE	0.00575985	21.1742
ebi-a-GCST90001421	CD20- AC	rs6482467	10	25320223	3657	-0.1128	0.02546	9.72e-06	G	A	0.3646	TRUE	0.0053389	19.6184
ebi-a-GCST90001421	CD20- AC	rs16936840	11	19531128	3657	0.1881	0.04049	3.5e-06	T	C	0.102	TRUE	0.0058668	21.5697
ebi-a-GCST90001421	CD20- AC	rs2212443	11	88131197	3657	-0.1412	0.03117	6.08e-06	G	T	0.8048	TRUE	0.00558008	20.5096
ebi-a-GCST90001421	CD20- AC	rs12146943	13	21076875	3657	-0.1127	0.02495	6.51e-06	A	G	0.3704	TRUE	0.00554837	20.3924
ebi-a-GCST90001421	CD20- AC	rs77553819	13	24882401	3657	-0.1249	0.0269	3.52e-06	C	G	0.2863	TRUE	0.00586061	21.5468
ebi-a-GCST90001421	CD20- AC	rs71431666	14	95266847	3657	-0.1932	0.04158	3.49e-06	C	G	0.0946	TRUE	0.005869	21.5778
ebi-a-GCST90001421	CD20- AC	rs252298	16	29232967	3657	0.1091	0.02419	6.61e-06	A	G	0.5643	TRUE	0.00553151	20.3301
ebi-a-GCST90001421	CD20- AC	rs56736306	16	87840577	3657	-0.1465	0.03231	5.92e-06	G	C	0.1719	TRUE	0.00559038	20.5477
ebi-a-GCST90001421	CD20- AC	rs2637364	17	32078878	3657	-0.1164	0.02513	3.75e-06	C	T	0.6221	TRUE	0.00583251	21.4429
ebi-a-GCST90001421	CD20- AC	rs6029245	20	39267990	3657	0.3071	0.06585	3.23e-06	C	T	0.0358	TRUE	0.00591218	21.7375
ebi-a-GCST90001421	CD20- AC	rs6052993	20	4944838	3657	-0.1123	0.0246	5.17e-06	G	C	0.4371	TRUE	0.00566626	20.8282
ebi-a-GCST90001421	CD20- AC	rs6008703	22	48837650	3657	-0.1147	0.02589	9.67e-06	C	G	0.3131	TRUE	0.00533842	19.6167
ebi-a-GCST90001422	CD20- CD38- %B cell	rs75839951	2	34491589	3659	-0.2476	0.05192	1.93e-06	G	T	0.0585	TRUE	0.00617701	22.7297
ebi-a-GCST90001422	CD20- CD38- %B cell	rs4832496	2	17752538	3659	0.127	0.02814	6.54e-06	A	G	0.236	TRUE	0.00553587	20.3574
ebi-a-GCST90001422	CD20- CD38- %B cell	rs141595421	3	63492195	3659	-0.4902	0.11	8.62e-06	G	T	0.0127	TRUE	0.00539819	19.8483
ebi-a-GCST90001422	CD20- CD38- %B cell	rs396692	4	163553861	3659	0.1157	0.02552	6e-06	A	G	0.6682	TRUE	0.00558612	20.5432
ebi-a-GCST90001422	CD20- CD38- %B cell	rs182720746	4	113092883	3659	0.6255	0.1314	2.01e-06	T	C	0.0089	TRUE	0.00615489	22.6478
ebi-a-GCST90001422	CD20- CD38- %B cell	rs2215848	4	25065221	3659	0.524	0.1121	3.07e-06	A	G	0.0118	TRUE	0.00593613	21.8381
ebi-a-GCST90001422	CD20- CD38- %B cell	rs62311900	4	74145187	3659	-0.1398	0.03159	9.86e-06	T	C	0.1735	TRUE	0.00532395	19.5739
ebi-a-GCST90001422	CD20- CD38- %B cell	rs2339996	5	173070505	3659	-0.1471	0.0287	3.12e-07	A	G	0.7803	TRUE	0.0071284	26.2557
ebi-a-GCST90001422	CD20- CD38- %B cell	rs13176237	5	42353044	3659	0.2113	0.04756	9.12e-06	G	A	0.0696	TRUE	0.00536558	19.7278
ebi-a-GCST90001422	CD20- CD38- %B cell	rs72492305	6	32509333	3659	0.2125	0.04192	4.19e-07	T	C	0.6663	TRUE	0.00697387	25.6825
ebi-a-GCST90001422	CD20- CD38- %B cell	rs56284619	6	90013983	3659	0.1557	0.03428	5.72e-06	T	C	0.1469	TRUE	0.0056065	20.6186
ebi-a-GCST90001422	CD20- CD38- %B cell	rs10988372	9	132193568	3659	0.1351	0.02998	6.77e-06	C	G	0.2044	TRUE	0.00551927	20.296
ebi-a-GCST90001422	CD20- CD38- %B cell	rs118073973	9	19948908	3659	0.2799	0.06148	5.45e-06	A	T	0.0402	TRUE	0.00563278	20.7157
ebi-a-GCST90001422	CD20- CD38- %B cell	rs72652459	9	22099416	3659	-1.505	0.3389	9.2e-06	T	C	0.0012	TRUE	0.00536084	19.7103
ebi-a-GCST90001422	CD20- CD38- %B cell	rs55767134	10	17048435	3659	-0.1463	0.03122	2.9e-06	C	G	0.1838	TRUE	0.00596571	21.9475
ebi-a-GCST90001422	CD20- CD38- %B cell	rs34666228	11	123385425	3659	0.1355	0.02809	1.46e-06	T	G	0.2346	TRUE	0.00631916	23.2561
ebi-a-GCST90001422	CD20- CD38- %B cell	rs78301150	12	82233392	3659	-1.069	0.2213	1.42e-06	A	G	0.0033	TRUE	0.00633679	23.3214
ebi-a-GCST90001422	CD20- CD38- %B cell	rs55897487	12	261706	3659	-1.342	0.2897	3.73e-06	T	C	0.0016	TRUE	0.0058305	21.4472
ebi-a-GCST90001422	CD20- CD38- %B cell	rs117308259	14	31993501	3659	-0.8348	0.1494	2.48e-08	C	T	0.0066	TRUE	0.00846079	31.2051
ebi-a-GCST90001422	CD20- CD38- %B cell	rs17099538	14	33254318	3659	-0.2409	0.05156	3.09e-06	C	T	0.0559	TRUE	0.00593065	21.8178
ebi-a-GCST90001422	CD20- CD38- %B cell	rs77911577	14	28669022	3659	-0.2551	0.05732	8.79e-06	C	A	0.05	TRUE	0.00538396	19.7957
ebi-a-GCST90001422	CD20- CD38- %B cell	rs2113943	15	60895636	3659	0.1278	0.02875	9.1e-06	G	A	0.2288	TRUE	0.00537136	19.7492
ebi-a-GCST90001422	CD20- CD38- %B cell	rs35639639	16	5488091	3659	0.1332	0.0299	8.6e-06	C	T	0.2062	TRUE	0.00539454	19.8348
ebi-a-GCST90001422	CD20- CD38- %B cell	rs16955339	17	52971060	3659	0.293	0.06221	2.57e-06	T	G	0.0377	TRUE	0.00602598	22.1706
ebi-a-GCST90001422	CD20- CD38- %B cell	rs36071180	20	765164	3659	0.1488	0.03329	8.08e-06	A	G	0.1596	TRUE	0.00543064	19.9683
ebi-a-GCST90001422	CD20- CD38- %B cell	rs6125184	20	46576714	3659	-0.1186	0.02463	1.55e-06	A	G	0.5914	TRUE	0.00629702	23.1741
ebi-a-GCST90001423	CD20- CD38- AC	rs182720746	4	113092883	3658	0.6026	0.1323	5.38e-06	T	C	0.0089	TRUE	0.00563948	20.7349
ebi-a-GCST90001423	CD20- CD38- AC	rs62311900	4	74145187	3658	-0.1537	0.03175	1.34e-06	T	C	0.1736	TRUE	0.00636566	23.4219
ebi-a-GCST90001423	CD20- CD38- AC	rs2339996	5	173070505	3658	-0.1438	0.02887	6.6e-07	A	G	0.7802	TRUE	0.00673666	24.7963
ebi-a-GCST90001423	CD20- CD38- AC	rs72492305	6	32509333	3658	0.2112	0.04169	4.25e-07	T	C	0.6662	TRUE	0.00696697	25.65
ebi-a-GCST90001423	CD20- CD38- AC	rs6906886	6	85038851	3658	0.1893	0.04063	3.29e-06	A	T	0.903	TRUE	0.00589922	21.6955
ebi-a-GCST90001423	CD20- CD38- AC	rs11203884	8	17516564	3658	-0.1548	0.03269	2.27e-06	T	C	0.1643	TRUE	0.00609276	22.4117
ebi-a-GCST90001423	CD20- CD38- AC	rs10988372	9	132193568	3658	0.139	0.03012	4.09e-06	C	G	0.2045	TRUE	0.00578835	21.2854
ebi-a-GCST90001423	CD20- CD38- AC	rs118073973	9	19948908	3658	0.2899	0.06184	2.87e-06	A	T	0.0402	TRUE	0.0059719	21.9644
ebi-a-GCST90001423	CD20- CD38- AC	rs75609575	11	97639659	3658	-0.3072	0.06608	3.45e-06	A	G	0.0349	TRUE	0.00587354	21.6006
ebi-a-GCST90001423	CD20- CD38- AC	rs308820	11	88142031	3658	-0.1305	0.02844	4.63e-06	C	T	0.7571	TRUE	0.00572302	21.0438
ebi-a-GCST90001423	CD20- CD38- AC	rs61906277	11	123384801	3658	0.1435	0.02825	3.99e-07	G	A	0.2347	TRUE	0.00700439	25.7887
ebi-a-GCST90001423	CD20- CD38- AC	rs117308259	14	31993501	3658	-0.6917	0.1504	4.4e-06	C	T	0.0066	TRUE	0.005749	21.1399
ebi-a-GCST90001423	CD20- CD38- AC	rs16955339	17	52971060	3658	0.3095	0.06249	7.67e-07	T	G	0.0377	TRUE	0.00666122	24.5167
ebi-a-GCST90001423	CD20- CD38- AC	rs77510701	18	34838106	3658	-0.2548	0.05651	6.74e-06	A	C	0.0484	TRUE	0.0055271	20.3194
ebi-a-GCST90001423	CD20- CD38- AC	rs80339814	19	53396009	3658	-0.2131	0.04766	8.02e-06	C	T	0.0794	TRUE	0.00543561	19.9812
ebi-a-GCST90001423	CD20- CD38- AC	rs6125184	20	46576714	3658	-0.1099	0.02479	9.6e-06	A	G	0.5914	TRUE	0.00534406	19.6429
ebi-a-GCST90001423	CD20- CD38- AC	rs36071180	20	765164	3658	0.1498	0.03344	7.7e-06	A	G	0.1597	TRUE	0.00545596	20.0564
ebi-a-GCST90001424	IgD+ %Lymphocyte	rs143109147	1	40387371	3657	2.746	0.5892	3.27e-06	C	T	0.0004	TRUE	0.00590444	21.7089
ebi-a-GCST90001424	IgD+ %Lymphocyte	rs16837671	2	206655953	3657	-0.2827	0.05702	7.43e-07	G	T	0.0494	TRUE	0.00667672	24.5674
ebi-a-GCST90001424	IgD+ %Lymphocyte	rs141070091	4	46715880	3657	0.614	0.1364	6.97e-06	T	G	0.0081	TRUE	0.0055104	20.2521
ebi-a-GCST90001424	IgD+ %Lymphocyte	rs76845048	5	115785493	3657	-0.3021	0.06594	4.76e-06	C	A	0.0357	TRUE	0.00570681	20.9781
ebi-a-GCST90001424	IgD+ %Lymphocyte	rs4361609	6	31240635	3657	-0.2101	0.04223	6.78e-07	C	G	0.1131	TRUE	0.00672288	24.7384
ebi-a-GCST90001424	IgD+ %Lymphocyte	rs73078428	7	20106029	3657	-0.1651	0.03606	4.85e-06	A	T	0.1318	TRUE	0.00569948	20.951
ebi-a-GCST90001424	IgD+ %Lymphocyte	rs111830700	7	121332400	3657	0.2879	0.06309	5.2e-06	A	G	0.0377	TRUE	0.00566202	20.8125
ebi-a-GCST90001424	IgD+ %Lymphocyte	rs34910780	7	77469688	3657	-0.2739	0.05642	1.25e-06	T	A	0.0481	TRUE	0.00640329	23.5548
ebi-a-GCST90001424	IgD+ %Lymphocyte	rs2395904	8	130617819	3657	-0.1285	0.02712	2.24e-06	G	T	0.2657	TRUE	0.0061016	22.4383
ebi-a-GCST90001424	IgD+ %Lymphocyte	rs533239981	8	75515052	3657	0.2839	0.06355	8.16e-06	C	G	0.0387	TRUE	0.00542764	19.9463
ebi-a-GCST90001424	IgD+ %Lymphocyte	rs1977295	10	7188484	3657	0.1101	0.02357	3.11e-06	A	G	0.5273	TRUE	0.00593126	21.8081
ebi-a-GCST90001424	IgD+ %Lymphocyte	rs75319860	12	110312229	3657	0.3546	0.0787	6.84e-06	C	T	0.0249	TRUE	0.00552076	20.2904
ebi-a-GCST90001424	IgD+ %Lymphocyte	rs116906133	13	100023905	3657	-1.032	0.2178	2.22e-06	G	A	0.0037	TRUE	0.00610184	22.4391
ebi-a-GCST90001424	IgD+ %Lymphocyte	rs12874404	13	108993494	3657	0.1898	0.02599	3.43e-13	G	A	0.3257	TRUE	0.0143737	53.3018
ebi-a-GCST90001424	IgD+ %Lymphocyte	rs2402519	14	95373465	3657	0.1596	0.03359	2.1e-06	C	G	0.1523	TRUE	0.00613547	22.5636
ebi-a-GCST90001424	IgD+ %Lymphocyte	rs11657531	17	2731370	3657	-0.1468	0.0236	5.52e-10	T	C	0.4882	TRUE	0.0104697	38.6715
ebi-a-GCST90001424	IgD+ %Lymphocyte	rs12939565	17	38038389	3657	-0.142	0.02747	2.45e-07	T	A	0.4267	TRUE	0.00725392	26.7068
ebi-a-GCST90001424	IgD+ %Lymphocyte	rs75956343	17	70210257	3657	-0.2576	0.05786	8.75e-06	G	A	0.0469	TRUE	0.00539091	19.8106
ebi-a-GCST90001424	IgD+ %Lymphocyte	rs55658072	19	14873284	3657	0.1165	0.02499	3.24e-06	G	A	0.6218	TRUE	0.00590774	21.7211
ebi-a-GCST90001424	IgD+ %Lymphocyte	rs6131010	20	44724305	3657	-0.1212	0.02568	2.47e-06	G	A	0.6172	TRUE	0.00605415	22.2627
ebi-a-GCST90001425	IgD- CD38br %lymphocyte	rs970081	1	213101844	3656	-0.1191	0.02482	1.65e-06	A	G	0.6517	TRUE	0.00625874	23.0135
ebi-a-GCST90001425	IgD- CD38br %lymphocyte	rs78196740	1	63802723	3656	0.192	0.04079	2.6e-06	C	T	0.0929	TRUE	0.00602372	22.1441
ebi-a-GCST90001425	IgD- CD38br %lymphocyte	rs148362575	2	187165335	3656	2.567	0.5384	1.93e-06	T	A	0.0008	TRUE	0.00617936	22.7198
ebi-a-GCST90001425	IgD- CD38br %lymphocyte	rs62160934	2	136941539	3656	0.1297	0.02865	6.13e-06	A	T	0.2133	TRUE	0.00557438	20.483
ebi-a-GCST90001425	IgD- CD38br %lymphocyte	rs138158989	2	204476635	3656	-1.324	0.2808	2.5e-06	A	G	0.0018	TRUE	0.00604425	22.22
ebi-a-GCST90001425	IgD- CD38br %lymphocyte	rs66491584	3	20980398	3656	-0.1404	0.02948	1.98e-06	A	G	0.1991	TRUE	0.00616577	22.6695
ebi-a-GCST90001425	IgD- CD38br %lymphocyte	rs116540222	3	117331256	3656	1.619	0.361	7.48e-06	T	C	0.0011	TRUE	0.0054713	20.1021
ebi-a-GCST90001425	IgD- CD38br %lymphocyte	rs79812543	3	157649504	3656	0.3801	0.08244	4.16e-06	A	G	0.0197	TRUE	0.0057809	21.2462
ebi-a-GCST90001425	IgD- CD38br %lymphocyte	rs151009998	3	11712287	3656	0.2925	0.06183	2.32e-06	A	G	0.0379	TRUE	0.0060841	22.3674
ebi-a-GCST90001425	IgD- CD38br %lymphocyte	rs11938966	4	55386841	3656	0.3028	0.06821	9.29e-06	A	C	0.0294	TRUE	0.00536136	19.696
ebi-a-GCST90001425	IgD- CD38br %lymphocyte	rs114428590	4	61089291	3656	-0.6902	0.1551	8.89e-06	A	T	0.0059	TRUE	0.00538734	19.792
ebi-a-GCST90001425	IgD- CD38br %lymphocyte	rs79264549	5	89585751	3656	1.582	0.3557	8.96e-06	A	C	0.001	TRUE	0.0053814	19.77
ebi-a-GCST90001425	IgD- CD38br %lymphocyte	rs6554754	5	1297258	3656	0.1238	0.0273	5.92e-06	C	T	0.7503	TRUE	0.00559337	20.5531
ebi-a-GCST90001425	IgD- CD38br %lymphocyte	rs139101653	6	31274174	3656	-0.4998	0.1122	8.62e-06	T	C	0.0129	TRUE	0.00539821	19.8321
ebi-a-GCST90001425	IgD- CD38br %lymphocyte	rs76624801	6	41935797	3656	-2.09	0.45	3.53e-06	C	A	0.0007	TRUE	0.00586552	21.5591
ebi-a-GCST90001425	IgD- CD38br %lymphocyte	rs187459109	6	40333488	3656	-1.987	0.4026	8.32e-07	A	G	0.0008	TRUE	0.00661848	24.345
ebi-a-GCST90001425	IgD- CD38br %lymphocyte	rs75346886	7	127285830	3656	0.3296	0.06986	2.48e-06	T	G	0.0294	TRUE	0.00605166	22.2474
ebi-a-GCST90001425	IgD- CD38br %lymphocyte	rs138058221	7	132571443	3656	-0.6459	0.1447	8.26e-06	T	C	0.0068	TRUE	0.00542034	19.9139
ebi-a-GCST90001425	IgD- CD38br %lymphocyte	rs148377259	7	106306631	3656	-0.311	0.06449	1.47e-06	C	T	0.0341	TRUE	0.00632086	23.2433
ebi-a-GCST90001425	IgD- CD38br %lymphocyte	rs12340211	9	8531036	3656	0.2558	0.05361	1.91e-06	G	C	0.0518	TRUE	0.00618881	22.7547
ebi-a-GCST90001425	IgD- CD38br %lymphocyte	rs113087021	11	97765784	3656	0.1975	0.04432	8.62e-06	A	T	0.0766	TRUE	0.00540227	19.8471
ebi-a-GCST90001425	IgD- CD38br %lymphocyte	rs478251	11	127827727	3656	0.1561	0.03419	5.11e-06	C	A	0.1332	TRUE	0.00566934	20.8339
ebi-a-GCST90001425	IgD- CD38br %lymphocyte	rs6488283	12	10496783	3656	-0.1069	0.02367	6.51e-06	G	A	0.4229	TRUE	0.005548	20.3855
ebi-a-GCST90001425	IgD- CD38br %lymphocyte	rs7294591	12	52932031	3656	0.1168	0.02391	1.09e-06	T	C	0.5412	TRUE	0.00648477	23.85
ebi-a-GCST90001425	IgD- CD38br %lymphocyte	rs11609248	12	14317207	3656	-0.1438	0.02996	1.65e-06	G	A	0.1916	TRUE	0.00626181	23.0248
ebi-a-GCST90001425	IgD- CD38br %lymphocyte	rs17037450	12	106098314	3656	-0.3233	0.07216	7.68e-06	A	G	0.0264	TRUE	0.00546052	20.0623
ebi-a-GCST90001425	IgD- CD38br %lymphocyte	rs72686093	14	22129890	3656	0.2941	0.06126	1.64e-06	T	C	0.0382	TRUE	0.0062647	23.0355
ebi-a-GCST90001425	IgD- CD38br %lymphocyte	rs2627305	15	74539114	3656	-0.1167	0.02595	7.15e-06	A	G	0.2986	TRUE	0.0055013	20.2129
ebi-a-GCST90001425	IgD- CD38br %lymphocyte	rs4785074	16	59885737	3656	-0.1289	0.02471	1.92e-07	T	C	0.635	TRUE	0.00738811	27.1971
ebi-a-GCST90001425	IgD- CD38br %lymphocyte	rs72834736	16	81821361	3656	0.3562	0.07723	4.12e-06	C	G	0.0248	TRUE	0.00578482	21.2607
ebi-a-GCST90001425	IgD- CD38br %lymphocyte	rs76348547	22	31013921	3656	0.3941	0.0823	1.75e-06	T	G	0.0207	TRUE	0.00623292	22.9179
ebi-a-GCST90001426	IgD- CD38dim %lymphocyte	rs500586	1	41075209	3656	-0.1164	0.02625	9.55e-06	T	C	0.7061	TRUE	0.00534948	19.6521
ebi-a-GCST90001426	IgD- CD38dim %lymphocyte	rs72691171	1	119873920	3656	0.556	0.1242	7.8e-06	T	A	0.0105	TRUE	0.00545163	20.0294
ebi-a-GCST90001426	IgD- CD38dim %lymphocyte	rs143785715	1	19500582	3656	1.034	0.2251	4.55e-06	T	C	0.0027	TRUE	0.00573832	21.0888
ebi-a-GCST90001426	IgD- CD38dim %lymphocyte	rs10922490	1	89286072	3656	0.516	0.1044	8.16e-07	C	T	0.0164	TRUE	0.00663743	24.4152
ebi-a-GCST90001426	IgD- CD38dim %lymphocyte	rs11687597	2	136926146	3656	0.1644	0.03007	4.86e-08	G	A	0.2069	TRUE	0.0081095	29.8744
ebi-a-GCST90001426	IgD- CD38dim %lymphocyte	rs7595246	2	238554657	3656	0.1571	0.03041	2.51e-07	C	T	0.1893	TRUE	0.00724694	26.6736
ebi-a-GCST90001426	IgD- CD38dim %lymphocyte	rs71612685	4	100279851	3656	0.5092	0.1088	2.94e-06	G	A	0.0126	TRUE	0.00595551	21.8918
ebi-a-GCST90001426	IgD- CD38dim %lymphocyte	rs1867929	4	1628280	3656	0.1691	0.03822	9.93e-06	A	C	0.1104	TRUE	0.00532575	19.5645
ebi-a-GCST90001426	IgD- CD38dim %lymphocyte	rs114839471	5	89545035	3656	2.925	0.6491	6.81e-06	G	A	0.0005	TRUE	0.00552353	20.2951
ebi-a-GCST90001426	IgD- CD38dim %lymphocyte	rs17405603	5	144608340	3656	-0.1275	0.02694	2.28e-06	T	A	0.2842	TRUE	0.00608929	22.3866
ebi-a-GCST90001426	IgD- CD38dim %lymphocyte	rs146936090	6	41401285	3656	1.843	0.3841	1.66e-06	T	C	0.0008	TRUE	0.00625791	23.0104
ebi-a-GCST90001426	IgD- CD38dim %lymphocyte	rs6972846	7	22048853	3656	-0.1185	0.02475	1.74e-06	T	G	0.3885	TRUE	0.00623111	22.9112
ebi-a-GCST90001426	IgD- CD38dim %lymphocyte	rs78027513	7	154618679	3656	0.2746	0.05995	4.78e-06	T	G	0.0414	TRUE	0.00570599	20.9694
ebi-a-GCST90001426	IgD- CD38dim %lymphocyte	rs7840395	8	144984956	3656	-0.1408	0.02438	8.25e-09	G	A	0.5715	TRUE	0.0090404	33.335
ebi-a-GCST90001426	IgD- CD38dim %lymphocyte	rs2137277	8	40734662	3656	0.1383	0.03071	6.89e-06	G	A	0.1882	TRUE	0.00551666	20.2697
ebi-a-GCST90001426	IgD- CD38dim %lymphocyte	rs72816858	10	22940992	3656	0.4384	0.09254	2.24e-06	C	G	0.0172	TRUE	0.00610124	22.4308
ebi-a-GCST90001426	IgD- CD38dim %lymphocyte	rs12298227	12	54786414	3656	-0.2055	0.04122	6.51e-07	C	T	0.1013	TRUE	0.00675241	24.8411
ebi-a-GCST90001426	IgD- CD38dim %lymphocyte	rs593370	12	53022961	3656	-0.1218	0.02694	6.31e-06	T	C	0.7001	TRUE	0.00555996	20.4297
ebi-a-GCST90001426	IgD- CD38dim %lymphocyte	rs9520836	13	108957063	3656	0.1281	0.02404	1.05e-07	G	A	0.5044	TRUE	0.00770661	28.3786
ebi-a-GCST90001426	IgD- CD38dim %lymphocyte	rs118086652	15	76646870	3656	0.38	0.08281	4.61e-06	G	A	0.0213	TRUE	0.00572666	21.0457
ebi-a-GCST90001426	IgD- CD38dim %lymphocyte	rs11653761	17	2716535	3656	-0.1257	0.02411	1.93e-07	T	G	0.592	TRUE	0.00737994	27.1668
ebi-a-GCST90001426	IgD- CD38dim %lymphocyte	rs145744014	18	61418402	3656	0.4981	0.1104	6.64e-06	T	C	0.0116	TRUE	0.00553704	20.345
ebi-a-GCST90001426	IgD- CD38dim %lymphocyte	rs652344	19	36290177	3656	-0.1194	0.02653	7.05e-06	C	T	0.2946	TRUE	0.00550971	20.244
ebi-a-GCST90001426	IgD- CD38dim %lymphocyte	rs2328245	20	18194427	3656	0.1091	0.02407	6.04e-06	T	C	0.5678	TRUE	0.00558801	20.5333
ebi-a-GCST90001426	IgD- CD38dim %lymphocyte	rs134927	22	27421843	3656	0.3766	0.08299	5.86e-06	T	C	0.0215	TRUE	0.00560097	20.5812
ebi-a-GCST90001427	IgD- CD38- %lymphocyte	rs61790670	1	84127219	3656	0.1517	0.02904	1.84e-07	A	C	0.23	TRUE	0.0074087	27.2735
ebi-a-GCST90001427	IgD- CD38- %lymphocyte	rs116661843	1	178417994	3656	-0.2855	0.06453	9.95e-06	A	G	0.0387	TRUE	0.00532554	19.5637
ebi-a-GCST90001427	IgD- CD38- %lymphocyte	rs12128328	1	59700800	3656	0.1428	0.0306	3.17e-06	C	T	0.2113	TRUE	0.00592145	21.7659
ebi-a-GCST90001427	IgD- CD38- %lymphocyte	rs12624265	2	119468602	3656	0.1358	0.03024	7.37e-06	G	A	0.2082	TRUE	0.00548581	20.1557
ebi-a-GCST90001427	IgD- CD38- %lymphocyte	rs12992631	2	232313158	3656	-0.1296	0.02879	6.94e-06	T	C	0.2408	TRUE	0.00551214	20.253
ebi-a-GCST90001427	IgD- CD38- %lymphocyte	rs2084194	2	47117185	3656	-0.1193	0.02656	7.22e-06	A	G	0.677	TRUE	0.00548818	20.1645
ebi-a-GCST90001427	IgD- CD38- %lymphocyte	rs6723786	2	238550072	3656	0.1403	0.02729	2.84e-07	G	A	0.2924	TRUE	0.00717751	26.4162
ebi-a-GCST90001427	IgD- CD38- %lymphocyte	rs114551034	2	66709035	3656	-0.2723	0.05703	1.87e-06	A	G	0.0509	TRUE	0.00619702	22.7851
ebi-a-GCST90001427	IgD- CD38- %lymphocyte	rs75524570	3	191905058	3656	0.2178	0.04807	6.07e-06	C	T	0.0673	TRUE	0.0055838	20.5178
ebi-a-GCST90001427	IgD- CD38- %lymphocyte	rs150378941	4	133090875	3656	-0.853	0.1886	6.27e-06	C	G	0.0045	TRUE	0.00556398	20.4445
ebi-a-GCST90001427	IgD- CD38- %lymphocyte	rs72942964	4	134727496	3656	-1.231	0.2689	4.86e-06	T	C	0.0021	TRUE	0.00569962	20.9458
ebi-a-GCST90001427	IgD- CD38- %lymphocyte	rs7676571	4	56547047	3656	0.1731	0.0383	6.41e-06	T	C	0.8835	TRUE	0.00555611	20.4154
ebi-a-GCST90001427	IgD- CD38- %lymphocyte	rs4697617	4	25771115	3656	0.1211	0.02714	8.37e-06	A	G	0.7103	TRUE	0.00541631	19.899
ebi-a-GCST90001427	IgD- CD38- %lymphocyte	rs72711540	4	186920475	3656	-0.165	0.03688	7.97e-06	C	G	0.1325	TRUE	0.00544513	20.0055
ebi-a-GCST90001427	IgD- CD38- %lymphocyte	rs17405603	5	144608340	3656	-0.1322	0.0277	1.89e-06	T	A	0.2842	TRUE	0.00619156	22.7649
ebi-a-GCST90001427	IgD- CD38- %lymphocyte	rs144625305	7	7871676	3656	0.617	0.1366	6.5e-06	T	C	0.0086	TRUE	0.0055494	20.3907
ebi-a-GCST90001427	IgD- CD38- %lymphocyte	rs11777835	8	144986103	3656	-0.1246	0.02505	6.83e-07	C	T	0.5715	TRUE	0.0067218	24.7277
ebi-a-GCST90001427	IgD- CD38- %lymphocyte	rs190799514	8	55620993	3656	0.391	0.07669	3.59e-07	C	T	0.0272	TRUE	0.00705981	25.98
ebi-a-GCST90001427	IgD- CD38- %lymphocyte	rs75116337	8	55914981	3656	0.3985	0.08792	6e-06	C	T	0.0208	TRUE	0.00558781	20.5326
ebi-a-GCST90001427	IgD- CD38- %lymphocyte	rs814418	8	9936753	3656	0.204	0.04436	4.4e-06	T	C	0.0907	TRUE	0.0057513	21.1368
ebi-a-GCST90001427	IgD- CD38- %lymphocyte	rs4756916	11	12544361	3656	-0.1119	0.02508	8.39e-06	C	T	0.5685	TRUE	0.00541553	19.8961
ebi-a-GCST90001427	IgD- CD38- %lymphocyte	rs17234595	11	23667143	3656	-0.3825	0.08604	9.03e-06	A	G	0.0207	TRUE	0.00537668	19.7526
ebi-a-GCST90001427	IgD- CD38- %lymphocyte	rs12426629	12	54797571	3656	-0.1952	0.04268	4.95e-06	G	C	0.0989	TRUE	0.00568888	20.9061
ebi-a-GCST90001427	IgD- CD38- %lymphocyte	rs9514859	13	109144845	3656	0.1207	0.025	1.44e-06	C	G	0.4402	TRUE	0.00633531	23.2968
ebi-a-GCST90001427	IgD- CD38- %lymphocyte	rs12874404	13	108993494	3656	0.1408	0.02668	1.38e-07	G	A	0.3256	TRUE	0.00756017	27.8353
ebi-a-GCST90001427	IgD- CD38- %lymphocyte	rs4474666	16	85313662	3656	0.1116	0.02456	5.63e-06	A	G	0.5167	TRUE	0.0056159	20.6364
ebi-a-GCST90001427	IgD- CD38- %lymphocyte	rs11653761	17	2716535	3656	-0.1169	0.0249	2.78e-06	T	G	0.592	TRUE	0.00599258	22.0289
ebi-a-GCST90001427	IgD- CD38- %lymphocyte	rs34157595	17	49200947	3656	-0.1195	0.02696	9.61e-06	C	T	0.3155	TRUE	0.00534518	19.6362
ebi-a-GCST90001427	IgD- CD38- %lymphocyte	rs7236090	18	60947111	3656	0.1163	0.02497	3.33e-06	C	T	0.5922	TRUE	0.00589857	21.6813
ebi-a-GCST90001427	IgD- CD38- %lymphocyte	rs77741094	21	42362418	3656	-0.5436	0.1119	1.24e-06	G	C	0.0126	TRUE	0.00641355	23.5864
ebi-a-GCST90001428	IgD- CD38dim %B cell	rs112904733	1	214958496	3657	0.1953	0.04221	3.85e-06	T	G	0.0956	TRUE	0.00581988	21.3962
ebi-a-GCST90001428	IgD- CD38dim %B cell	rs143109147	1	40387371	3657	-2.636	0.5937	9.31e-06	C	T	0.0004	TRUE	0.00536163	19.7024
ebi-a-GCST90001428	IgD- CD38dim %B cell	rs12118242	1	232094153	3657	-0.7345	0.1635	7.23e-06	T	C	0.0055	TRUE	0.00548824	20.1702
ebi-a-GCST90001428	IgD- CD38dim %B cell	rs9424499	1	233050029	3657	-0.5857	0.1138	2.81e-07	C	G	0.0109	TRUE	0.00719129	26.4745
ebi-a-GCST90001428	IgD- CD38dim %B cell	rs16832731	2	136864703	3657	0.1484	0.03147	2.49e-06	A	G	0.1987	TRUE	0.00604389	22.2247
ebi-a-GCST90001428	IgD- CD38dim %B cell	rs138919897	3	106834795	3657	-1.341	0.296	6.06e-06	G	A	0.0019	TRUE	0.00558108	20.5133
ebi-a-GCST90001428	IgD- CD38dim %B cell	rs73205209	3	106275239	3657	0.3323	0.07083	2.82e-06	C	T	0.0334	TRUE	0.00598267	21.9983
ebi-a-GCST90001428	IgD- CD38dim %B cell	rs111854570	3	8695105	3657	-0.2872	0.06245	4.41e-06	A	G	0.0388	TRUE	0.00575009	21.1381
ebi-a-GCST90001428	IgD- CD38dim %B cell	rs114839471	5	89545035	3657	3.03	0.6695	6.22e-06	G	A	0.0005	TRUE	0.00556972	20.4714
ebi-a-GCST90001428	IgD- CD38dim %B cell	rs17405749	5	144609363	3657	-0.1389	0.02884	1.51e-06	T	C	0.2374	TRUE	0.00630294	23.1834
ebi-a-GCST90001428	IgD- CD38dim %B cell	rs80088375	5	11638274	3657	-0.3593	0.07955	6.5e-06	T	C	0.0247	TRUE	0.00554745	20.389
ebi-a-GCST90001428	IgD- CD38dim %B cell	rs75273600	6	125594743	3657	0.6398	0.1253	3.46e-07	A	G	0.0093	TRUE	0.00707907	26.0585
ebi-a-GCST90001428	IgD- CD38dim %B cell	rs849133	7	28192280	3657	-0.1154	0.02601	9.41e-06	T	C	0.5576	TRUE	0.00535395	19.674
ebi-a-GCST90001428	IgD- CD38dim %B cell	rs146267894	9	75147206	3657	-0.4565	0.1023	8.36e-06	T	C	0.0148	TRUE	0.0054156	19.9018
ebi-a-GCST90001428	IgD- CD38dim %B cell	rs2397752	10	132983821	3657	-0.136	0.02815	1.41e-06	T	C	0.248	TRUE	0.0063421	23.3283
ebi-a-GCST90001428	IgD- CD38dim %B cell	rs117987395	10	10573290	3657	-0.246	0.05509	8.23e-06	G	T	0.0524	TRUE	0.00542298	19.9291
ebi-a-GCST90001428	IgD- CD38dim %B cell	rs80216562	11	128322602	3657	-0.3698	0.07231	3.31e-07	A	G	0.029	TRUE	0.00710096	26.1396
ebi-a-GCST90001428	IgD- CD38dim %B cell	rs10743163	11	11033950	3657	-0.1167	0.02529	4.11e-06	A	G	0.4035	TRUE	0.00578892	21.2817
ebi-a-GCST90001428	IgD- CD38dim %B cell	rs61946381	12	121343559	3657	0.321	0.07254	9.93e-06	C	A	0.0305	TRUE	0.00532612	19.5712
ebi-a-GCST90001428	IgD- CD38dim %B cell	rs1846398	12	57302799	3657	-0.1293	0.02904	8.82e-06	C	A	0.7518	TRUE	0.00539176	19.8137
ebi-a-GCST90001428	IgD- CD38dim %B cell	rs4038038	13	19499423	3657	0.1177	0.02529	3.36e-06	A	G	0.359	TRUE	0.00588797	21.648
ebi-a-GCST90001428	IgD- CD38dim %B cell	rs117227598	15	77402748	3657	0.651	0.1451	7.42e-06	G	C	0.0078	TRUE	0.00547417	20.1182
ebi-a-GCST90001428	IgD- CD38dim %B cell	rs11548656	16	81916912	3657	-0.1701	0.0366	3.48e-06	G	A	0.1288	TRUE	0.0058717	21.5878
ebi-a-GCST90001428	IgD- CD38dim %B cell	rs75659776	17	49605668	3657	0.2621	0.05581	2.74e-06	T	C	0.0515	TRUE	0.00599479	22.0431
ebi-a-GCST90001428	IgD- CD38dim %B cell	rs117541917	17	41946947	3657	-0.2358	0.05299	8.89e-06	C	A	0.0593	TRUE	0.00538554	19.7907
ebi-a-GCST90001428	IgD- CD38dim %B cell	rs113530462	20	6688542	3657	0.887	0.196	6.22e-06	C	G	0.0038	TRUE	0.0055691	20.469
ebi-a-GCST90001429	IgD+ CD38br %lymphocyte	rs1919856	1	247700906	3656	0.1734	0.03817	5.73e-06	G	A	0.108	TRUE	0.0056131	20.6261
ebi-a-GCST90001429	IgD+ CD38br %lymphocyte	rs11682311	2	16464977	3656	-0.1278	0.02599	9.11e-07	C	T	0.3243	TRUE	0.00657022	24.1664
ebi-a-GCST90001429	IgD+ CD38br %lymphocyte	rs4907205	2	97558150	3656	-0.1658	0.03741	9.6e-06	C	T	0.1232	TRUE	0.00534393	19.6316
ebi-a-GCST90001429	IgD+ CD38br %lymphocyte	rs140380950	2	105587803	3656	-0.3597	0.06402	2.07e-08	C	T	0.0368	TRUE	0.0085607	31.5509
ebi-a-GCST90001429	IgD+ CD38br %lymphocyte	rs2686423	3	183195708	3656	0.3352	0.07432	6.67e-06	G	A	0.9739	TRUE	0.00553326	20.331
ebi-a-GCST90001429	IgD+ CD38br %lymphocyte	rs76112278	4	15915069	3656	-0.4243	0.08741	1.26e-06	A	G	0.0194	TRUE	0.00640365	23.5497
ebi-a-GCST90001429	IgD+ CD38br %lymphocyte	rs7667070	4	38379833	3656	-0.283	0.06349	8.56e-06	C	T	0.0361	TRUE	0.00540508	19.8575
ebi-a-GCST90001429	IgD+ CD38br %lymphocyte	rs78658073	5	498773	3656	1.792	0.3659	1.01e-06	A	G	0.001	TRUE	0.00651786	23.9725
ebi-a-GCST90001429	IgD+ CD38br %lymphocyte	rs80330977	5	158276610	3656	-0.2327	0.04501	2.47e-07	A	G	0.0814	TRUE	0.0072578	26.7139
ebi-a-GCST90001429	IgD+ CD38br %lymphocyte	rs76660971	5	18919526	3656	-0.1368	0.02874	2.03e-06	A	G	0.2299	TRUE	0.00615899	22.6444
ebi-a-GCST90001429	IgD+ CD38br %lymphocyte	rs2857599	6	31562150	3656	-0.1653	0.03649	6.07e-06	A	G	0.1722	TRUE	0.00558163	20.5097
ebi-a-GCST90001429	IgD+ CD38br %lymphocyte	rs117772462	7	48791017	3656	-0.4644	0.09659	1.59e-06	A	T	0.0159	TRUE	0.00628314	23.1037
ebi-a-GCST90001429	IgD+ CD38br %lymphocyte	rs11185560	7	190115	3656	-0.2347	0.05014	2.96e-06	A	G	0.9375	TRUE	0.00595739	21.8988
ebi-a-GCST90001429	IgD+ CD38br %lymphocyte	rs10103048	8	130602281	3656	0.126	0.02692	2.99e-06	C	A	0.7321	TRUE	0.00595649	21.8954
ebi-a-GCST90001429	IgD+ CD38br %lymphocyte	rs1695681	8	118255950	3656	-0.1213	0.02451	7.76e-07	A	C	0.5309	TRUE	0.00665471	24.4792
ebi-a-GCST90001429	IgD+ CD38br %lymphocyte	rs13300113	9	115678594	3656	0.1232	0.02752	7.75e-06	T	A	0.2789	TRUE	0.00545185	20.0303
ebi-a-GCST90001429	IgD+ CD38br %lymphocyte	rs10821937	10	63723909	3656	-0.116	0.02553	5.66e-06	T	C	0.6458	TRUE	0.00561517	20.6337
ebi-a-GCST90001429	IgD+ CD38br %lymphocyte	rs10832409	11	15377699	3656	0.1495	0.03227	3.74e-06	A	G	0.1722	TRUE	0.00583628	21.451
ebi-a-GCST90001429	IgD+ CD38br %lymphocyte	rs11068290	12	110228055	3656	0.3875	0.07937	1.09e-06	T	C	0.0231	TRUE	0.00647742	23.8228
ebi-a-GCST90001429	IgD+ CD38br %lymphocyte	rs59879144	12	75564449	3656	-0.4624	0.09688	1.89e-06	A	C	0.0161	TRUE	0.00619246	22.7683
ebi-a-GCST90001429	IgD+ CD38br %lymphocyte	rs10877626	12	61758121	3656	0.1102	0.02441	6.49e-06	G	C	0.4739	TRUE	0.00554379	20.37
ebi-a-GCST90001429	IgD+ CD38br %lymphocyte	rs17408660	12	27184482	3656	-0.4731	0.1058	7.93e-06	G	A	0.0129	TRUE	0.00543951	19.9847
ebi-a-GCST90001429	IgD+ CD38br %lymphocyte	rs75589249	14	43915569	3656	-0.5382	0.1197	7.07e-06	T	C	0.0107	TRUE	0.00549918	20.2051
ebi-a-GCST90001429	IgD+ CD38br %lymphocyte	rs3811315	14	22499870	3656	0.1771	0.03756	2.5e-06	A	T	0.1157	TRUE	0.00604431	22.2202
ebi-a-GCST90001429	IgD+ CD38br %lymphocyte	rs2216762	16	84759446	3656	-0.1525	0.03097	8.88e-07	C	T	0.8141	TRUE	0.00658841	24.2337
ebi-a-GCST90001429	IgD+ CD38br %lymphocyte	rs60521331	17	8639905	3656	0.1158	0.02425	1.86e-06	A	G	0.5022	TRUE	0.00619851	22.7906
ebi-a-GCST90001429	IgD+ CD38br %lymphocyte	rs55708924	21	16767346	3656	-0.3886	0.0872	8.59e-06	G	A	0.0185	TRUE	0.00540274	19.8488
ebi-a-GCST90001430	IgD+ CD38dim %lymphocyte	rs143109147	1	40387371	3656	2.959	0.5843	4.28e-07	C	T	0.0004	TRUE	0.00696588	25.6319
ebi-a-GCST90001430	IgD+ CD38dim %lymphocyte	rs55877424	2	12243809	3656	0.1449	0.0327	9.69e-06	A	G	0.1607	TRUE	0.00534206	19.6247
ebi-a-GCST90001430	IgD+ CD38dim %lymphocyte	rs149290264	3	41659628	3656	0.6348	0.1427	8.94e-06	T	C	0.007	TRUE	0.00538363	19.7783
ebi-a-GCST90001430	IgD+ CD38dim %lymphocyte	rs182174914	3	80085882	3656	2.439	0.5502	9.59e-06	A	T	0.0004	TRUE	0.00534624	19.6401
ebi-a-GCST90001430	IgD+ CD38dim %lymphocyte	rs10933716	3	193840329	3656	-0.1262	0.02775	5.62e-06	T	C	0.2486	TRUE	0.00562518	20.6707
ebi-a-GCST90001430	IgD+ CD38dim %lymphocyte	rs28399382	3	115393238	3656	0.1411	0.0308	4.74e-06	T	C	0.1982	TRUE	0.00570769	20.9756
ebi-a-GCST90001430	IgD+ CD38dim %lymphocyte	rs28654727	4	61631854	3656	0.1272	0.02842	7.89e-06	A	C	0.2433	TRUE	0.00544938	20.0211
ebi-a-GCST90001430	IgD+ CD38dim %lymphocyte	rs6831487	4	170331972	3656	0.1165	0.02467	2.42e-06	G	T	0.4702	TRUE	0.0060627	22.2882
ebi-a-GCST90001430	IgD+ CD38dim %lymphocyte	rs75512885	5	158317602	3656	-0.2112	0.04633	5.32e-06	A	T	0.0788	TRUE	0.00565191	20.7695
ebi-a-GCST90001430	IgD+ CD38dim %lymphocyte	rs1510971	5	118216796	3656	-0.2012	0.04413	5.29e-06	A	T	0.0826	TRUE	0.00565353	20.7755
ebi-a-GCST90001430	IgD+ CD38dim %lymphocyte	rs12516105	5	160198880	3656	0.1502	0.03243	3.75e-06	C	T	0.1737	TRUE	0.0058331	21.4392
ebi-a-GCST90001430	IgD+ CD38dim %lymphocyte	rs4361609	6	31240635	3656	-0.1912	0.04275	7.93e-06	C	G	0.1131	TRUE	0.00544161	19.9924
ebi-a-GCST90001430	IgD+ CD38dim %lymphocyte	rs9459562	6	166502048	3656	0.1106	0.0246	7.12e-06	C	G	0.4346	TRUE	0.00549844	20.2024
ebi-a-GCST90001430	IgD+ CD38dim %lymphocyte	rs34910780	7	77469688	3656	-0.2544	0.05663	7.26e-06	T	A	0.048	TRUE	0.00548964	20.1699
ebi-a-GCST90001430	IgD+ CD38dim %lymphocyte	rs62474511	7	123275484	3656	0.2018	0.04179	1.42e-06	T	A	0.0927	TRUE	0.00633768	23.3056
ebi-a-GCST90001430	IgD+ CD38dim %lymphocyte	rs4716961	7	155224134	3656	-0.3385	0.07465	5.97e-06	C	T	0.0265	TRUE	0.00559263	20.5504
ebi-a-GCST90001430	IgD+ CD38dim %lymphocyte	rs7840067	8	130582787	3656	-0.1537	0.03026	3.96e-07	C	T	0.1978	TRUE	0.00700728	25.7853
ebi-a-GCST90001430	IgD+ CD38dim %lymphocyte	rs533239981	8	75515052	3656	0.3011	0.06365	2.32e-06	C	G	0.0387	TRUE	0.00608371	22.3659
ebi-a-GCST90001430	IgD+ CD38dim %lymphocyte	rs60953943	8	60077245	3656	-0.4228	0.08863	1.91e-06	A	G	0.0204	TRUE	0.00618596	22.7442
ebi-a-GCST90001430	IgD+ CD38dim %lymphocyte	rs76400856	10	56638876	3656	0.2233	0.0485	4.3e-06	C	A	0.0639	TRUE	0.0057647	21.1864
ebi-a-GCST90001430	IgD+ CD38dim %lymphocyte	rs74151247	10	97801073	3656	0.348	0.07127	1.09e-06	A	C	0.0302	TRUE	0.00647912	23.8291
ebi-a-GCST90001430	IgD+ CD38dim %lymphocyte	rs75319860	12	110312229	3656	0.3651	0.07896	3.91e-06	C	T	0.0249	TRUE	0.00581394	21.3684
ebi-a-GCST90001430	IgD+ CD38dim %lymphocyte	rs139695291	13	104519594	3656	1.581	0.3506	6.69e-06	G	A	0.0011	TRUE	0.00553127	20.3237
ebi-a-GCST90001430	IgD+ CD38dim %lymphocyte	rs75474045	13	72428296	3656	0.503	0.1077	3.13e-06	A	G	0.0126	TRUE	0.00593082	21.8005
ebi-a-GCST90001430	IgD+ CD38dim %lymphocyte	rs12874404	13	108993494	3656	0.1366	0.02617	1.9e-07	G	A	0.3256	TRUE	0.00739713	27.2305
ebi-a-GCST90001430	IgD+ CD38dim %lymphocyte	rs116844769	14	65713895	3656	-0.2347	0.04969	2.4e-06	A	G	0.0662	TRUE	0.00606513	22.2972
ebi-a-GCST90001430	IgD+ CD38dim %lymphocyte	rs16974449	16	84754964	3656	0.1233	0.02445	4.78e-07	A	C	0.4851	TRUE	0.00690799	25.4174
ebi-a-GCST90001430	IgD+ CD38dim %lymphocyte	rs60521331	17	8639905	3656	0.1214	0.02433	6.26e-07	A	G	0.5022	TRUE	0.00676394	24.8837
ebi-a-GCST90001430	IgD+ CD38dim %lymphocyte	rs11657531	17	2731370	3656	-0.1167	0.0237	8.84e-07	T	C	0.4884	TRUE	0.00658822	24.233
ebi-a-GCST90001430	IgD+ CD38dim %lymphocyte	rs2291516	19	11508177	3656	0.1953	0.04406	9.57e-06	A	G	0.0793	TRUE	0.00534542	19.6371
ebi-a-GCST90001430	IgD+ CD38dim %lymphocyte	rs655580	19	53039110	3656	0.1258	0.02423	2.19e-07	A	G	0.4571	TRUE	0.0073191	26.9412
ebi-a-GCST90001430	IgD+ CD38dim %lymphocyte	rs6131010	20	44724305	3656	-0.1184	0.02588	4.95e-06	G	A	0.6172	TRUE	0.00569232	20.9188
ebi-a-GCST90001430	IgD+ CD38dim %lymphocyte	rs55708924	21	16767346	3656	-0.4222	0.08736	1.4e-06	G	A	0.0185	TRUE	0.00634804	23.3439
ebi-a-GCST90001430	IgD+ CD38dim %lymphocyte	rs143518319	21	36295623	3656	-0.4492	0.09996	7.21e-06	A	C	0.015	TRUE	0.00549324	20.1832
ebi-a-GCST90001430	IgD+ CD38dim %lymphocyte	rs142838362	21	47606966	3656	0.2463	0.05243	2.72e-06	T	C	0.0577	TRUE	0.00599997	22.0562
ebi-a-GCST90001431	IgD+ CD38- %lymphocyte	rs149701635	3	44741083	3656	-0.3548	0.07767	5.08e-06	G	C	0.0263	TRUE	0.00567522	20.8556
ebi-a-GCST90001431	IgD+ CD38- %lymphocyte	rs35088452	3	8847483	3656	-0.1352	0.02849	2.16e-06	A	C	0.7471	TRUE	0.00612203	22.5077
ebi-a-GCST90001431	IgD+ CD38- %lymphocyte	rs6895553	5	114821667	3656	-0.199	0.04272	3.3e-06	C	T	0.0946	TRUE	0.00590021	21.6873
ebi-a-GCST90001431	IgD+ CD38- %lymphocyte	rs78009119	5	136421498	3656	-0.5085	0.1078	2.5e-06	G	T	0.0137	TRUE	0.00604927	22.2386
ebi-a-GCST90001431	IgD+ CD38- %lymphocyte	rs77055472	5	157655991	3656	-0.2682	0.05762	3.36e-06	A	T	0.0495	TRUE	0.00589113	21.6538
ebi-a-GCST90001431	IgD+ CD38- %lymphocyte	rs12197754	6	130521070	3656	-0.1427	0.03115	4.75e-06	C	T	0.2014	TRUE	0.00570742	20.9746
ebi-a-GCST90001431	IgD+ CD38- %lymphocyte	rs144625305	7	7871676	3656	0.6141	0.1364	6.9e-06	T	C	0.0086	TRUE	0.00551369	20.2587
ebi-a-GCST90001431	IgD+ CD38- %lymphocyte	rs12763172	10	85447519	3656	0.1272	0.02784	5.05e-06	C	T	0.7213	TRUE	0.0056775	20.864
ebi-a-GCST90001431	IgD+ CD38- %lymphocyte	rs12146653	11	21411891	3656	0.1892	0.04126	4.66e-06	C	T	0.0964	TRUE	0.00571856	21.0158
ebi-a-GCST90001431	IgD+ CD38- %lymphocyte	rs12829274	12	129349167	3656	-0.2515	0.05194	1.34e-06	G	A	0.0618	TRUE	0.0063722	23.4334
ebi-a-GCST90001431	IgD+ CD38- %lymphocyte	rs3730631	12	69228178	3656	-0.1789	0.03729	1.66e-06	C	T	0.1288	TRUE	0.00625611	23.0037
ebi-a-GCST90001431	IgD+ CD38- %lymphocyte	rs12874404	13	108993494	3656	0.1714	0.02663	1.39e-10	G	A	0.3256	TRUE	0.0112042	41.4039
ebi-a-GCST90001431	IgD+ CD38- %lymphocyte	rs112782756	13	34506073	3656	3.09	0.683	6.25e-06	G	A	0.0003	TRUE	0.0055673	20.4568
ebi-a-GCST90001431	IgD+ CD38- %lymphocyte	rs2003291	13	21566923	3656	-0.1589	0.0357	8.77e-06	T	C	0.1413	TRUE	0.00538962	19.8004
ebi-a-GCST90001431	IgD+ CD38- %lymphocyte	rs77762131	14	96205838	3656	0.3532	0.058	1.25e-09	C	G	0.045	TRUE	0.0100414	37.0636
ebi-a-GCST90001431	IgD+ CD38- %lymphocyte	rs72706301	14	94852219	3656	0.448	0.09406	1.98e-06	A	G	0.0179	TRUE	0.00616671	22.673
ebi-a-GCST90001431	IgD+ CD38- %lymphocyte	rs149731447	14	52536948	3656	-0.9621	0.2156	8.36e-06	T	C	0.0036	TRUE	0.00541723	19.9024
ebi-a-GCST90001431	IgD+ CD38- %lymphocyte	rs10444793	15	44517689	3656	-0.4323	0.09225	2.89e-06	A	G	0.0181	TRUE	0.00597077	21.9483
ebi-a-GCST90001431	IgD+ CD38- %lymphocyte	rs28594458	17	2728777	3656	-0.1135	0.02418	2.77e-06	G	C	0.4918	TRUE	0.00599051	22.0212
ebi-a-GCST90001431	IgD+ CD38- %lymphocyte	rs62235484	21	41083050	3656	0.4662	0.09386	7.14e-07	A	G	0.0175	TRUE	0.0067028	24.6573
ebi-a-GCST90001431	IgD+ CD38- %lymphocyte	rs78007261	22	45666517	3656	-0.3003	0.06556	4.81e-06	T	C	0.0379	TRUE	0.00570613	20.9698
ebi-a-GCST90001432	Unsw Mem %lymphocyte	rs75766272	1	8009985	3656	-0.3961	0.08527	3.52e-06	T	C	0.0201	TRUE	0.00586753	21.5665
ebi-a-GCST90001432	Unsw Mem %lymphocyte	rs56326639	3	32512523	3656	0.1461	0.0323	6.3e-06	G	A	0.1761	TRUE	0.00556501	20.4483
ebi-a-GCST90001432	Unsw Mem %lymphocyte	rs6557137	6	150197022	3656	-0.1494	0.03221	3.62e-06	T	C	0.1838	TRUE	0.00585013	21.5022
ebi-a-GCST90001432	Unsw Mem %lymphocyte	rs144625305	7	7871676	3656	0.5993	0.1343	8.3e-06	T	C	0.0086	TRUE	0.00541716	19.9021
ebi-a-GCST90001432	Unsw Mem %lymphocyte	rs2956955	8	1552537	3656	-0.3254	0.06746	1.47e-06	C	T	0.9661	TRUE	0.00632384	23.2544
ebi-a-GCST90001432	Unsw Mem %lymphocyte	rs141247883	8	144986071	3656	-0.3185	0.06842	3.35e-06	G	A	0.0319	TRUE	0.00589223	21.6578
ebi-a-GCST90001432	Unsw Mem %lymphocyte	rs57757402	9	37390411	3656	-0.1601	0.03523	5.68e-06	G	A	0.1435	TRUE	0.00561701	20.6405
ebi-a-GCST90001432	Unsw Mem %lymphocyte	rs11794578	9	808529	3656	0.1189	0.02437	1.12e-06	G	T	0.4521	TRUE	0.00646886	23.7911
ebi-a-GCST90001432	Unsw Mem %lymphocyte	rs10119513	9	16899526	3656	0.3622	0.08185	9.91e-06	A	G	0.9784	TRUE	0.00532762	19.5714
ebi-a-GCST90001432	Unsw Mem %lymphocyte	rs10840410	11	10437096	3656	-0.1182	0.02642	7.88e-06	C	T	0.3087	TRUE	0.00544493	20.0047
ebi-a-GCST90001432	Unsw Mem %lymphocyte	rs10894530	11	132159459	3656	-0.1638	0.03684	9e-06	A	C	0.1296	TRUE	0.00537824	19.7584
ebi-a-GCST90001432	Unsw Mem %lymphocyte	rs143553941	12	109368119	3656	0.501	0.107	2.96e-06	C	G	0.013	TRUE	0.00596081	21.9114
ebi-a-GCST90001432	Unsw Mem %lymphocyte	rs12829274	12	129349167	3656	-0.2536	0.0511	7.31e-07	G	A	0.0618	TRUE	0.00669167	24.6161
ebi-a-GCST90001432	Unsw Mem %lymphocyte	rs73192651	13	50212885	3656	0.5455	0.08807	6.54e-10	T	C	0.02	TRUE	0.0103847	38.3439
ebi-a-GCST90001432	Unsw Mem %lymphocyte	rs12874404	13	108993494	3656	0.1827	0.02625	4.02e-12	G	A	0.3256	TRUE	0.0130766	48.4151
ebi-a-GCST90001432	Unsw Mem %lymphocyte	rs557577736	13	46224092	3656	1.799	0.3838	2.86e-06	G	A	0.001	TRUE	0.00597371	21.9591
ebi-a-GCST90001432	Unsw Mem %lymphocyte	rs77762131	14	96205838	3656	0.3287	0.05701	8.75e-09	C	G	0.045	TRUE	0.00901073	33.2246
ebi-a-GCST90001432	Unsw Mem %lymphocyte	rs8014978	14	94936964	3656	-0.1203	0.02463	1.08e-06	C	T	0.5737	TRUE	0.00648293	23.8432
ebi-a-GCST90001432	Unsw Mem %lymphocyte	rs112135308	16	86794463	3656	0.416	0.08833	2.57e-06	G	C	0.0174	TRUE	0.00603028	22.1683
ebi-a-GCST90001432	Unsw Mem %lymphocyte	rs11657759	17	2715961	3656	-0.1271	0.02394	1.16e-07	C	A	0.4903	TRUE	0.0076507	28.1712
ebi-a-GCST90001432	Unsw Mem %lymphocyte	rs7254039	19	14993354	3656	-0.2695	0.05778	3.21e-06	A	G	0.0435	TRUE	0.00591534	21.7433
ebi-a-GCST90001432	Unsw Mem %lymphocyte	rs6032660	20	44730245	3656	-0.1525	0.02629	7.2e-09	A	G	0.6359	TRUE	0.00911955	33.6295
ebi-a-GCST90001432	Unsw Mem %lymphocyte	rs76762356	20	10454080	3656	-0.3702	0.08274	7.92e-06	G	A	0.0228	TRUE	0.00544583	20.008
ebi-a-GCST90001432	Unsw Mem %lymphocyte	rs55712190	22	22613458	3656	0.2264	0.04694	1.47e-06	T	C	0.074	TRUE	0.00632275	23.2503
ebi-a-GCST90001433	IgD- CD27- %lymphocyte	rs2789568	1	217179038	3656	-0.2462	0.04816	3.33e-07	C	T	0.0706	TRUE	0.00709747	26.1195
ebi-a-GCST90001433	IgD- CD27- %lymphocyte	rs113442137	1	160254955	3656	-0.2734	0.0574	1.97e-06	A	G	0.0472	TRUE	0.00616709	22.6744
ebi-a-GCST90001433	IgD- CD27- %lymphocyte	rs185621536	1	113524501	3656	-0.3248	0.07016	3.8e-06	T	C	0.0312	TRUE	0.00582785	21.4198
ebi-a-GCST90001433	IgD- CD27- %lymphocyte	rs7606024	2	56616595	3656	-0.1469	0.03041	1.42e-06	A	T	0.7882	TRUE	0.00634222	23.3224
ebi-a-GCST90001433	IgD- CD27- %lymphocyte	rs35574803	3	32533246	3656	-0.3044	0.05397	1.83e-08	C	T	0.0562	TRUE	0.00862612	31.7941
ebi-a-GCST90001433	IgD- CD27- %lymphocyte	rs78756830	4	99437210	3656	0.4221	0.08746	1.45e-06	C	T	0.0194	TRUE	0.00633064	23.2795
[truncated: 17,734 more rows]

## Sheet: Sheet3
Supplementary Table 3：IVs of metabolites after removal of linkage disequilibrium and weak instrumental variables
[truncated: 33,572 more rows]

[truncated: 19 more sheets: Sheet4, Sheet5, Sheet6, Sheet7, Sheet8, Sheet9, Sheet10, Sheet11, Sheet12, Sheet13, Sheet14, Sheet15, Sheet16, Sheet17, Sheet18, Sheet19, Sheet20, Sheet21, Sheet22]
